# Supplementary material for: 4-Chloro-N-(4-chloro­phenyl­sulfon­yl)-N-(3-oxo-2,3-dihydro-1,2-benzisothia­zol-2-yl)benzene­sulfonamide
Source: Acta Crystallogr Sect E Struct Rep Online. 2009 Jan 31;65(Pt 2):o416–7. doi: 10.1107/S1600536809003195 (PMC2968287; doi:10.1107/S1600536809003195)
Supplement: Supplementary file 1 [file e-65-0o416-sup1.cif]

##############################################################################
###                                                                        ###
###        Electronic paper (Acta Crystallographica Section E)             ###
###                                                                        ###
##############################################################################
#                                                                            #
# This CIF contains the data in a paper accepted for publication in Acta     #
# Crystallographica Section E. It conforms to the requirements of Notes      #
# for Authors for Section E, and has been peer reviewed under the auspices   #
# of the IUCr Commission on Journals.                                        #
#                                                                            #
# Full details of the Crystallographic Information File format               #
# are given in the paper "The Crystallographic Information File (CIF):       #
# a New Standard Archive File for Crystallography" by S. R. Hall, F. H.      #
# Allen and I. D. Brown [Acta Cryst. (1991), A47, 655-685].                  #
#                                                                            #
# The current version of the core CIF dictionary is obtainable from          #
# ftp://ftp.iucr.org/pub/cif_core.dic. The current version number is 2.4.    #
#                                                                            #
# Software is freely available for graphical display of the structure(s) in  #
# this CIF.  For information consult the CIF home page http://www.iucr.org/  #
# cif/home.html                                                              #
#                                                                            #
# This file may be used for bona fide research purposes within the           #
# scientific community so long as proper attribution is given to the journal # 
# article from which it was obtained.                                        #
#                                                                            #
##############################################################################
                                             
data_global
_audit_creation_method     'ModiCIF v2.00'
_journal_date_recd_electronic     2009-01-22
_journal_date_accepted     2009-01-26
_journal_name_full     'Acta Crystallographica, Section E'
_journal_year     2009
_journal_volume     65
_journal_issue      2
_journal_page_first     o416
_journal_page_last     o417
_journal_paper_category     QO
_journal_coeditor_code     LH2763
_publ_contact_author
;
 Prof. Corrado Rizzoli
 Universit\'a degli Studi di Parma
 Dipartimento di Chimica Generale ed Inorganica,
 Chimica Analitica, Chimica Fisica
 Viale G. P. Usberti 17/A
 I-43100 Parma"
 Italy
;
_publ_contact_author_email     'corrado.rizzoli@unipr.it'
_publ_contact_author_fax     '[++39]521 905 556'
_publ_contact_author_phone     '[++39]521 905 449'
_publ_section_title
;\
4-Chloro-<i>N</i>-(4-chlorophenylsulfonyl)-<i>N</i>-(3-oxo-2,3-dihydro-1,2-\
benzisothiazol-2-yl)benzenesulfonamide
;
loop_
    _publ_author_name
    _publ_author_address
    'Corrado Rizzoli'
;    Dipartimento di Chimica Generale ed Inorganica
     Chimica Analitica, Chimica Fisica
     Viale G. P. Usberti 17/A
     Universit\'a di Parma
     I-43100 Parma
     Italy
;
    'Paola Vicini'
;    Dipartimento Farmaceutico
     Viale G. P. Usberti 27/A
     Universit\'a di Parma
     I-43100 Parma
     Italy
;
    'Matteo Incerti'
;    Dipartimento Farmaceutico
     Viale G. P. Usberti 27/A
     Universit\'a di Parma
     I-43100 Parma
     Italy
;
data_I
_chemical_name_systematic
;\
4-Chloro-<i>N</i>-(4-chlorophenylsulfonyl)-<i>N</i>-(3-oxo-2,3-dihydro-1,2-\
benzisothiazol-2-yl)benzenesulfonamide
;
_chemical_name_common     ?
_chemical_formula_moiety     'C19 H12 Cl2 N2 O5 S3'
_chemical_formula_sum     'C19 H12 Cl2 N2 O5 S3'
_chemical_formula_iupac     'C19 H12 Cl2 N2 O5 S3'
_chemical_formula_weight     515.39
_chemical_melting_point     ?
_symmetry_cell_setting     Triclinic
_symmetry_space_group_name_H-M     'P -1'
_symmetry_space_group_name_Hall     '-P 1'
loop_
    _symmetry_equiv_pos_as_xyz
    'x,y,z'
    '-x,-y,-z'
_cell_length_a     9.5358(12)
_cell_length_b     10.7757(14)
_cell_length_c     11.0393(14)
_cell_angle_alpha     102.719(2)
_cell_angle_beta     94.385(3)
_cell_angle_gamma     105.598(2)
_cell_volume     1054.6(2)
_cell_formula_units_Z     2
_cell_measurement_reflns_used     1477
_cell_measurement_theta_min     4.82
_cell_measurement_theta_max     47.80
_cell_measurement_temperature     295(2)
_exptl_crystal_description     prism
_exptl_crystal_colour     'pale yellow'
_exptl_crystal_size_max     0.22
_exptl_crystal_size_mid     0.14
_exptl_crystal_size_min     0.12
_exptl_crystal_density_diffrn     1.623
_exptl_crystal_density_meas     ?
_exptl_crystal_density_method     'not measured'
_exptl_crystal_F_000     524
_exptl_absorpt_coefficient_mu     0.641
_exptl_absorpt_correction_type     multi-scan
_exptl_absorpt_process_details     '(SADABS; Bruker, 1997)'
_exptl_absorpt_correction_T_min     0.872
_exptl_absorpt_correction_T_max     0.927
_exptl_special_details
;
;
_diffrn_ambient_temperature     295(2)
_diffrn_radiation_type     MoK\a
_diffrn_radiation_wavelength     0.71073
_diffrn_radiation_source     'fine-focus sealed tube'
_diffrn_radiation_monochromator     graphite
_diffrn_measurement_device     'Bruker SMART 1000 CCD area-detector'
_diffrn_measurement_method     \w
_diffrn_reflns_number     10953
_diffrn_reflns_av_R_equivalents     0.0368
_diffrn_reflns_av_sigmaI/netI     0.0614
_diffrn_reflns_theta_min     1.91
_diffrn_reflns_theta_max     25.50
_diffrn_reflns_theta_full     25.50
_diffrn_measured_fraction_theta_max     0.998
_diffrn_measured_fraction_theta_full     0.998
_diffrn_reflns_limit_h_min     -11
_diffrn_reflns_limit_h_max     11
_diffrn_reflns_limit_k_min     -13
_diffrn_reflns_limit_k_max     13
_diffrn_reflns_limit_l_min     -13
_diffrn_reflns_limit_l_max     13
_diffrn_standards_number     0
_diffrn_standards_interval_count     ?
_diffrn_standards_interval_time     ?
_diffrn_standards_decay_%     0
_refine_special_details
;
Refinement of <i>F</i>^2^ against ALL reflections. The weighted <i>R</i>-factor
<i>wR</i> and goodness of fit <i>S</i> are based on <i>F</i>^2^, conventional
<i>R</i>-factors <i>R</i> are based on <i>F</i>, with <i>F</i> set to zero for
negative <i>F</i>^2^. The threshold expression of <i>F</i>^2^ >
\s(<i>F</i>^2^) is used only for calculating <i>R</i>-factors(gt) <i>etc</i>.
and is not relevant to the choice of reflections for refinement.
<i>R</i>-factors based on <i>F</i>^2^ are statistically about twice as large
as those based on <i>F</i>, and <i>R</i>- factors based on ALL data will be
even larger.
;
_reflns_number_total     3930
_reflns_number_gt     2267
_reflns_threshold_expression     I>2\s(I)
_refine_ls_structure_factor_coef     Fsqd
_refine_ls_matrix_type     full
_refine_ls_R_factor_all     0.0762
_refine_ls_R_factor_gt     0.0351
_refine_ls_wR_factor_gt     0.0559
_refine_ls_wR_factor_ref     0.0598
_refine_ls_goodness_of_fit_ref     0.938
_refine_ls_restrained_S_all     0.938
_refine_ls_number_reflns     3930
_refine_ls_number_parameters     280
_refine_ls_number_restraints     0
_refine_ls_hydrogen_treatment     constr
_refine_ls_weighting_scheme     calc
_refine_ls_weighting_details
                      'w=1/[\s^2^(Fo^2^)+(0.0145P)^2^] where P=(Fo^2^+2Fc^2^)/3'
_atom_sites_solution_hydrogens     geom
_atom_sites_solution_primary     direct
_atom_sites_solution_secondary     difmap
_refine_ls_shift/su_max     0.001
_refine_ls_shift/su_mean     0.000
_refine_diff_density_max     0.212
_refine_diff_density_min     -0.215
_refine_ls_extinction_method     none
_refine_ls_extinction_coef     ?
_refine_ls_abs_structure_details     ?
_refine_ls_abs_structure_Flack     ?
loop_
    _atom_type_symbol
    _atom_type_description
    _atom_type_scat_dispersion_real
    _atom_type_scat_dispersion_imag
    _atom_type_scat_source
    'Cl' 'Cl' 0.1484 0.1585
                         'International Tables Vol C Tables 4.2.6.8 and 6.1.1.4'
    'S' 'S' 0.1246 0.1234
                         'International Tables Vol C Tables 4.2.6.8 and 6.1.1.4'
    'O' 'O' 0.0106 0.0060
                         'International Tables Vol C Tables 4.2.6.8 and 6.1.1.4'
    'N' 'N' 0.0061 0.0033
                         'International Tables Vol C Tables 4.2.6.8 and 6.1.1.4'
    'C' 'C' 0.0033 0.0016
                         'International Tables Vol C Tables 4.2.6.8 and 6.1.1.4'
    'H' 'H' 0.0000 0.0000
                         'International Tables Vol C Tables 4.2.6.8 and 6.1.1.4'
_computing_data_collection     'SMART (Bruker, 1997)'
_computing_cell_refinement     'SAINT (Bruker, 1997)'
_computing_data_reduction     'SAINT (Bruker, 1997)'
_computing_structure_solution     'SIR97 (Altomare <i>et al.</i>,  1999)'
_computing_structure_refinement     'SHELXL97 (Sheldrick, 2008)'
_computing_molecular_graphics
               'ORTEP-3 for Windows (Farrugia, 1997) and SCHAKAL (Keller, 1997)'
_computing_publication_material
                       'SHELXL97 (Sheldrick, 2008) and PARST95 (Nardelli, 1995)'
loop_
    _atom_site_type_symbol
    _atom_site_label
    _atom_site_fract_x
    _atom_site_fract_y
    _atom_site_fract_z
    _atom_site_U_iso_or_equiv
    _atom_site_adp_type
    _atom_site_calc_flag
    _atom_site_refinement_flags
    _atom_site_occupancy
    _atom_site_disorder_assembly
    _atom_site_disorder_group
    Cl Cl1 0.30528(10) 0.89637(7) 0.94340(8) 0.0862(3) Uani d . 1 . .
    Cl Cl2 0.37123(10) 0.47508(9) 1.37354(8) 0.1051(3) Uani d . 1 . .
    S S1 0.13674(7) -0.02399(6) 0.62308(7) 0.0550(2) Uani d . 1 . .
    S S2 0.14511(8) 0.31023(7) 0.62932(7) 0.0539(2) Uani d . 1 . .
    S S3 0.01047(7) 0.21135(7) 0.84324(7) 0.0515(2) Uani d . 1 . .
    O O1 0.43050(18) 0.27563(17) 0.83915(17) 0.0630(5) Uani d . 1 . .
    O O2 0.2660(2) 0.28393(17) 0.57181(16) 0.0677(5) Uani d . 1 . .
    O O3 0.00450(19) 0.27802(16) 0.55643(16) 0.0687(6) Uani d . 1 . .
    O O4 -0.07297(17) 0.29573(16) 0.81554(16) 0.0605(5) Uani d . 1 . .
    O O5 -0.05678(18) 0.07361(16) 0.83264(17) 0.0639(5) Uani d . 1 . .
    N N1 0.2112(2) 0.12783(18) 0.73222(19) 0.0501(6) Uani d . 1 . .
    N N2 0.1337(2) 0.22006(18) 0.74166(18) 0.0476(5) Uani d . 1 . .
    C C1 0.3647(3) 0.1683(3) 0.7692(2) 0.0478(7) Uani d . 1 . .
    C C2 0.4188(3) 0.0593(2) 0.7077(2) 0.0451(6) Uani d . 1 . .
    C C3 0.5641(3) 0.0591(3) 0.7197(2) 0.0554(7) Uani d . 1 . .
    H H3 0.6367 0.1309 0.7718 0.066 Uiso calc R 1 . .
    C C4 0.5991(3) -0.0492(3) 0.6532(3) 0.0654(8) Uani d . 1 . .
    H H4 0.6964 -0.0507 0.6600 0.078 Uiso calc R 1 . .
    C C5 0.4911(3) -0.1560(3) 0.5762(3) 0.0638(8) Uani d . 1 . .
    H H5 0.5174 -0.2288 0.5330 0.077 Uiso calc R 1 . .
    C C6 0.3462(3) -0.1582(3) 0.5614(2) 0.0575(7) Uani d . 1 . .
    H H6 0.2744 -0.2306 0.5090 0.069 Uiso calc R 1 . .
    C C7 0.3110(3) -0.0472(2) 0.6283(2) 0.0462(6) Uani d . 1 . .
    C C8 0.1916(3) 0.4758(2) 0.7178(2) 0.0477(7) Uani d . 1 . .
    C C9 0.0978(3) 0.5504(3) 0.7018(2) 0.0560(7) Uani d . 1 . .
    H H9 0.0109 0.5132 0.6456 0.067 Uiso calc R 1 . .
    C C10 0.1350(3) 0.6819(3) 0.7707(3) 0.0611(8) Uani d . 1 . .
    H H10 0.0739 0.7342 0.7603 0.073 Uiso calc R 1 . .
    C C11 0.2626(3) 0.7341(2) 0.8544(2) 0.0561(7) Uani d . 1 . .
    C C12 0.3557(3) 0.6602(3) 0.8706(3) 0.0657(8) Uani d . 1 . .
    H H12 0.4419 0.6976 0.9275 0.079 Uiso calc R 1 . .
    C C13 0.3203(3) 0.5293(3) 0.8017(3) 0.0614(8) Uani d . 1 . .
    H H13 0.3826 0.4779 0.8117 0.074 Uiso calc R 1 . .
    C C14 0.1174(2) 0.2839(2) 0.9908(2) 0.0450(6) Uani d . 1 . .
    C C15 0.1572(3) 0.2053(3) 1.0622(3) 0.0630(8) Uani d . 1 . .
    H H15 0.1308 0.1134 1.0312 0.076 Uiso calc R 1 . .
    C C16 0.2365(3) 0.2648(3) 1.1799(3) 0.0772(9) Uani d . 1 . .
    H H16 0.2630 0.2130 1.2295 0.093 Uiso calc R 1 . .
    C C17 0.2764(3) 0.4011(3) 1.2242(3) 0.0632(8) Uani d . 1 . .
    C C18 0.2397(3) 0.4797(3) 1.1525(3) 0.0593(8) Uani d . 1 . .
    H H18 0.2694 0.5718 1.1826 0.071 Uiso calc R 1 . .
    C C19 0.1583(3) 0.4206(2) 1.0355(3) 0.0531(7) Uani d . 1 . .
    H H19 0.1309 0.4726 0.9866 0.064 Uiso calc R 1 . .
loop_
    _atom_site_aniso_label
    _atom_site_aniso_U_11
    _atom_site_aniso_U_22
    _atom_site_aniso_U_33
    _atom_site_aniso_U_12
    _atom_site_aniso_U_13
    _atom_site_aniso_U_23
    Cl1 0.1137(7) 0.0495(5) 0.0768(6) 0.0059(4) 0.0144(5) -0.0001(4)
    Cl2 0.1116(7) 0.1090(7) 0.0712(6) 0.0070(6) -0.0208(5) 0.0175(5)
    S1 0.0427(4) 0.0480(4) 0.0663(5) 0.0159(3) -0.0044(4) -0.0012(4)
    S2 0.0533(5) 0.0505(5) 0.0519(5) 0.0148(4) 0.0004(4) 0.0035(4)
    S3 0.0382(4) 0.0465(4) 0.0652(5) 0.0107(3) 0.0072(4) 0.0067(4)
    O1 0.0498(11) 0.0554(12) 0.0689(13) 0.0092(10) -0.0101(10) -0.0007(10)
    O2 0.0727(13) 0.0704(13) 0.0658(13) 0.0290(11) 0.0304(11) 0.0121(10)
    O3 0.0659(12) 0.0604(12) 0.0646(13) 0.0196(10) -0.0240(10) -0.0055(10)
    O4 0.0441(10) 0.0671(12) 0.0743(13) 0.0273(10) 0.0043(9) 0.0136(10)
    O5 0.0517(11) 0.0423(11) 0.0842(14) -0.0009(9) 0.0102(10) 0.0064(10)
    N1 0.0398(13) 0.0440(13) 0.0617(15) 0.0170(11) 0.0009(11) -0.0002(11)
    N2 0.0433(12) 0.0427(13) 0.0591(14) 0.0168(10) 0.0119(11) 0.0108(11)
    C1 0.0416(16) 0.0511(18) 0.0499(18) 0.0127(14) 0.0007(14) 0.0139(14)
    C2 0.0411(16) 0.0508(17) 0.0444(17) 0.0155(14) 0.0053(13) 0.0119(13)
    C3 0.0402(16) 0.0617(19) 0.068(2) 0.0166(14) 0.0050(15) 0.0228(16)
    C4 0.0469(18) 0.081(2) 0.086(2) 0.0333(18) 0.0151(17) 0.0384(19)
    C5 0.065(2) 0.067(2) 0.072(2) 0.0377(18) 0.0179(18) 0.0175(17)
    C6 0.0581(19) 0.0574(19) 0.0596(19) 0.0262(15) 0.0077(15) 0.0086(15)
    C7 0.0459(16) 0.0517(17) 0.0457(17) 0.0204(14) 0.0083(14) 0.0136(14)
    C8 0.0442(16) 0.0445(16) 0.0512(17) 0.0087(13) 0.0069(14) 0.0111(13)
    C9 0.0483(17) 0.0503(18) 0.065(2) 0.0112(14) 0.0023(15) 0.0121(15)
    C10 0.0604(19) 0.0529(19) 0.071(2) 0.0164(16) 0.0114(17) 0.0163(16)
    C11 0.0647(19) 0.0431(17) 0.0545(19) 0.0032(15) 0.0185(16) 0.0121(14)
    C12 0.0598(19) 0.056(2) 0.064(2) 0.0015(16) -0.0087(16) 0.0054(16)
    C13 0.0516(17) 0.0563(19) 0.071(2) 0.0160(15) -0.0043(16) 0.0104(16)
    C14 0.0384(15) 0.0426(16) 0.0527(17) 0.0126(13) 0.0082(13) 0.0080(14)
    C15 0.065(2) 0.0434(17) 0.081(2) 0.0162(15) 0.0061(18) 0.0180(17)
    C16 0.079(2) 0.069(2) 0.086(3) 0.0211(19) -0.006(2) 0.031(2)
    C17 0.0556(18) 0.068(2) 0.062(2) 0.0124(16) 0.0010(15) 0.0160(17)
    C18 0.0550(18) 0.0442(17) 0.070(2) 0.0097(14) 0.0032(16) 0.0049(16)
    C19 0.0511(17) 0.0461(18) 0.0614(19) 0.0136(14) 0.0074(15) 0.0134(15)
loop_
    _geom_bond_atom_site_label_1
    _geom_bond_atom_site_label_2
    _geom_bond_site_symmetry_2
    _geom_bond_distance
    _geom_bond_publ_flag
    Cl1 C11 . 1.729(3) ?
    Cl2 C17 . 1.726(3) ?
    S1 N1 . 1.7347(19) ?
    S1 C7 . 1.744(2) ?
    S2 O2 . 1.4214(17) ?
    S2 O3 . 1.4239(16) ?
    S2 N2 . 1.729(2) ?
    S2 C8 . 1.754(2) ?
    S3 O4 . 1.4240(16) ?
    S3 O5 . 1.4242(16) ?
    S3 N2 . 1.684(2) ?
    S3 C14 . 1.750(3) ?
    O1 C1 . 1.213(3) ?
    N1 N2 . 1.381(2) ?
    N1 C1 . 1.409(3) ?
    C1 C2 . 1.461(3) ?
    C2 C3 . 1.383(3) ?
    C2 C7 . 1.388(3) ?
    C3 C4 . 1.371(3) ?
    C3 H3 . 0.9300 ?
    C4 C5 . 1.380(3) ?
    C4 H4 . 0.9300 ?
    C5 C6 . 1.371(3) ?
    C5 H5 . 0.9300 ?
    C6 C7 . 1.399(3) ?
    C6 H6 . 0.9300 ?
    C8 C9 . 1.379(3) ?
    C8 C13 . 1.381(3) ?
    C9 C10 . 1.388(3) ?
    C9 H9 . 0.9300 ?
    C10 C11 . 1.371(3) ?
    C10 H10 . 0.9300 ?
    C11 C12 . 1.368(3) ?
    C12 C13 . 1.383(3) ?
    C12 H12 . 0.9300 ?
    C13 H13 . 0.9300 ?
    C14 C15 . 1.379(3) ?
    C14 C19 . 1.381(3) ?
    C15 C16 . 1.376(4) ?
    C15 H15 . 0.9300 ?
    C16 C17 . 1.377(4) ?
    C16 H16 . 0.9300 ?
    C17 C18 . 1.370(3) ?
    C18 C19 . 1.377(3) ?
    C18 H18 . 0.9300 ?
    C19 H19 . 0.9300 ?
loop_
    _geom_angle_atom_site_label_1
    _geom_angle_atom_site_label_2
    _geom_angle_atom_site_label_3
    _geom_angle_site_symmetry_1
    _geom_angle_site_symmetry_3
    _geom_angle
    _geom_angle_publ_flag
    N1 S1 C7 . . 89.10(11) ?
    O2 S2 O3 . . 120.38(11) ?
    O2 S2 N2 . . 102.15(10) ?
    O3 S2 N2 . . 109.77(11) ?
    O2 S2 C8 . . 110.89(11) ?
    O3 S2 C8 . . 108.61(12) ?
    N2 S2 C8 . . 103.62(11) ?
    O4 S3 O5 . . 121.61(11) ?
    O4 S3 N2 . . 104.10(10) ?
    O5 S3 N2 . . 106.59(10) ?
    O4 S3 C14 . . 109.51(11) ?
    O5 S3 C14 . . 109.23(12) ?
    N2 S3 C14 . . 104.29(10) ?
    N2 N1 C1 . . 120.88(19) ?
    N2 N1 S1 . . 117.96(15) ?
    C1 N1 S1 . . 116.69(17) ?
    N1 N2 S3 . . 115.94(15) ?
    N1 N2 S2 . . 117.41(15) ?
    S3 N2 S2 . . 125.38(12) ?
    O1 C1 N1 . . 122.8(2) ?
    O1 C1 C2 . . 130.4(2) ?
    N1 C1 C2 . . 106.9(2) ?
    C3 C2 C7 . . 120.6(2) ?
    C3 C2 C1 . . 125.3(2) ?
    C7 C2 C1 . . 114.1(2) ?
    C4 C3 C2 . . 118.7(3) ?
    C4 C3 H3 . . 120.7 ?
    C2 C3 H3 . . 120.7 ?
    C3 C4 C5 . . 120.6(2) ?
    C3 C4 H4 . . 119.7 ?
    C5 C4 H4 . . 119.7 ?
    C6 C5 C4 . . 122.1(3) ?
    C6 C5 H5 . . 119.0 ?
    C4 C5 H5 . . 119.0 ?
    C5 C6 C7 . . 117.2(3) ?
    C5 C6 H6 . . 121.4 ?
    C7 C6 H6 . . 121.4 ?
    C2 C7 C6 . . 120.8(2) ?
    C2 C7 S1 . . 113.04(18) ?
    C6 C7 S1 . . 126.2(2) ?
    C9 C8 C13 . . 121.2(2) ?
    C9 C8 S2 . . 118.9(2) ?
    C13 C8 S2 . . 119.9(2) ?
    C8 C9 C10 . . 119.0(2) ?
    C8 C9 H9 . . 120.5 ?
    C10 C9 H9 . . 120.5 ?
    C11 C10 C9 . . 119.4(3) ?
    C11 C10 H10 . . 120.3 ?
    C9 C10 H10 . . 120.3 ?
    C12 C11 C10 . . 121.6(3) ?
    C12 C11 Cl1 . . 119.2(2) ?
    C10 C11 Cl1 . . 119.1(2) ?
    C11 C12 C13 . . 119.4(3) ?
    C11 C12 H12 . . 120.3 ?
    C13 C12 H12 . . 120.3 ?
    C8 C13 C12 . . 119.3(3) ?
    C8 C13 H13 . . 120.4 ?
    C12 C13 H13 . . 120.4 ?
    C15 C14 C19 . . 120.8(2) ?
    C15 C14 S3 . . 120.4(2) ?
    C19 C14 S3 . . 118.8(2) ?
    C16 C15 C14 . . 119.1(3) ?
    C16 C15 H15 . . 120.5 ?
    C14 C15 H15 . . 120.5 ?
    C15 C16 C17 . . 119.9(3) ?
    C15 C16 H16 . . 120.0 ?
    C17 C16 H16 . . 120.0 ?
    C18 C17 C16 . . 121.2(3) ?
    C18 C17 Cl2 . . 119.0(2) ?
    C16 C17 Cl2 . . 119.9(2) ?
    C17 C18 C19 . . 119.2(3) ?
    C17 C18 H18 . . 120.4 ?
    C19 C18 H18 . . 120.4 ?
    C18 C19 C14 . . 119.9(3) ?
    C18 C19 H19 . . 120.1 ?
    C14 C19 H19 . . 120.1 ?
loop_
    _geom_hbond_atom_site_label_D
    _geom_hbond_atom_site_label_H
    _geom_hbond_atom_site_label_A
    _geom_hbond_site_symmetry_A
    _geom_hbond_distance_DH
    _geom_hbond_distance_HA
    _geom_hbond_distance_DA
    _geom_hbond_angle_DHA
    C13 H13 O1 . 0.93 2.42 3.275(4) 153
    C5 H5 O2 2_656 0.93 2.58 3.353(4) 140
    C6 H6 O3 2_556 0.93 2.58 3.289(3) 133
