# Supplementary material for: 4-Chloro-N-(4-chloro­phenyl­sulfon­yl)-N-(3-oxo-2,3-dihydro-1,2-benzisothia­zol-2-yl)benzene­sulfonamide
Source: Acta Crystallogr Sect E Struct Rep Online. 2009 Jan 31;65(Pt 2):o416–7. doi: 10.1107/S1600536809003195 (PMC2968287; doi:10.1107/S1600536809003195)
Supplement: Supplementary file 2 [file e-65-0o416-Isup2.hkl]

# 
# h,k,l, Fc-squared, Fo-squared, sigma(Fo-squared) and status flag 
# 
data_I
_shelx_title '  PC01 - HR4' 
_shelx_refln_list_code          4 
_shelx_F_calc_maximum      180.54 
_exptl_crystal_F_000       524.00 
_reflns_d_resolution_high  0.8255 
 
loop_ 
 _symmetry_equiv_pos_as_xyz 
 'x, y, z' 
 '-x, -y, -z' 
 
_cell_length_a     9.5358 
_cell_length_b    10.7757 
_cell_length_c    11.0393 
_cell_angle_alpha 102.719 
_cell_angle_beta   94.385 
_cell_angle_gamma 105.598 
 
_shelx_F_squared_multiplier     1.000 
 
loop_ 
 _refln_index_h 
 _refln_index_k 
 _refln_index_l 
 _refln_F_squared_calc 
 _refln_F_squared_meas 
 _refln_F_squared_sigma 
 _refln_observed_status 
   1   0   0     2010.71     1980.94     30.11 o 
   2   0   0     1197.04     1111.48     14.94 o 
   3   0   0      317.28      314.24      9.45 o 
   4   0   0     1327.43     1318.05     18.43 o 
   5   0   0        0.27        6.94      6.62 o 
   6   0   0      371.60      395.45     14.69 o 
   7   0   0     1044.17     1060.65     22.97 o 
   8   0   0      340.72      322.20     14.68 o 
   9   0   0       37.60       33.90     11.87 o 
  10   0   0       11.74       21.78     15.89 o 
  11   0   0       15.70       43.13     19.95 o 
 -11   1   0       10.48       22.32     15.92 o 
 -10   1   0       68.18       85.26     17.36 o 
  -9   1   0      209.22      197.36     15.67 o 
  -8   1   0      170.70      172.72     11.58 o 
  -7   1   0       93.32      108.79      9.37 o 
  -6   1   0        1.03        0.00      6.22 o 
  -5   1   0      198.02      194.88      9.28 o 
  -4   1   0     2077.12     2069.01     21.69 o 
  -3   1   0       28.84       20.51      6.05 o 
  -2   1   0     4775.70     4557.50     46.92 o 
  -1   1   0     1107.91     1098.21     18.21 o 
   0   1   0      247.86      250.93      4.04 o 
   1   1   0     2913.41     2857.43     22.18 o 
   2   1   0      153.52      142.11      6.27 o 
   3   1   0        6.12        2.03      5.81 o 
   4   1   0     2244.03     2197.99     28.00 o 
   5   1   0        0.08        0.00      6.63 o 
   6   1   0       30.29       27.75      8.61 o 
   7   1   0      226.73      247.47     13.57 o 
   8   1   0      251.49      267.51     14.44 o 
   9   1   0       50.23       58.99     13.58 o 
  10   1   0       42.97       42.34     14.49 o 
 -11   2   0       10.87        7.29     15.02 o 
 -10   2   0        0.29        1.53     13.36 o 
  -9   2   0       84.54       86.52     16.19 o 
  -8   2   0      545.15      532.53     17.06 o 
  -7   2   0      421.01      420.66     14.63 o 
  -6   2   0      220.27      209.15      9.48 o 
  -5   2   0        0.05        0.00      5.67 o 
  -4   2   0     2706.95     2705.93     24.66 o 
  -3   2   0      316.28      321.33      9.01 o 
  -2   2   0      692.40      654.86      9.88 o 
  -1   2   0    12498.04    12428.12     60.93 o 
   0   2   0      488.73      519.78      8.95 o 
   1   2   0      223.96      206.83      9.39 o 
   2   2   0     1329.49     1416.05     21.95 o 
   3   2   0       46.77       49.60      6.13 o 
   4   2   0      432.90      417.95     12.18 o 
   5   2   0      170.47      154.44      9.92 o 
   6   2   0      695.08      684.37     18.21 o 
   7   2   0       30.32       26.34      8.25 o 
   8   2   0       20.92       13.09     10.26 o 
   9   2   0        5.80        9.96     13.43 o 
  10   2   0        0.53        0.00     14.47 o 
 -11   3   0      111.43      117.11     19.88 o 
 -10   3   0      473.93      518.06     31.31 o 
  -9   3   0      237.46      241.81     22.07 o 
  -8   3   0       38.84       39.54      9.80 o 
  -7   3   0      291.10      300.39     12.88 o 
  -6   3   0       86.76       86.45      8.33 o 
  -5   3   0      300.64      298.54     10.32 o 
  -4   3   0     2667.52     2739.46     27.87 o 
  -3   3   0     3577.85     3747.85     35.84 o 
  -2   3   0      132.11      108.44      6.31 o 
  -1   3   0       71.16       70.27      5.70 o 
   0   3   0       17.77       14.51      5.31 o 
   1   3   0     4558.94     4477.47     38.59 o 
   2   3   0      478.14      504.47     14.60 o 
   3   3   0      447.02      442.73     16.23 o 
   4   3   0       23.11       16.25      6.30 o 
   5   3   0      370.45      391.98     14.17 o 
   6   3   0      683.97      628.11     22.38 o 
   7   3   0      645.29      637.70     24.14 o 
   8   3   0       23.73       22.04     10.28 o 
   9   3   0        2.04        0.00     13.66 o 
 -11   4   0       10.81       20.90     16.25 o 
 -10   4   0        0.14        4.90     13.72 o 
  -9   4   0        1.81        8.40     12.97 o 
  -8   4   0      170.98      165.38     13.12 o 
  -7   4   0      147.11      124.94     11.79 o 
  -6   4   0      143.91      136.76      9.84 o 
  -5   4   0      254.96      245.24     10.70 o 
  -4   4   0      831.52      810.92     18.84 o 
  -3   4   0      267.91      272.78      9.76 o 
  -2   4   0       17.82        7.83      4.99 o 
  -1   4   0        5.67        5.34      5.47 o 
   0   4   0     4178.67     4462.33     41.35 o 
   1   4   0     3580.96     3759.05     39.40 o 
   2   4   0      351.88      364.10     14.31 o 
   3   4   0        2.42        8.06      7.93 o 
   4   4   0       91.80       91.53     11.27 o 
   5   4   0       94.52       99.60     11.66 o 
   6   4   0       51.92       64.29     11.23 o 
   7   4   0      393.79      385.39     20.85 o 
   8   4   0      142.21      174.06     16.67 o 
   9   4   0       69.60       36.12     22.10 o 
 -11   5   0       12.24       15.13     15.54 o 
 -10   5   0        2.09        0.00     13.05 o 
  -9   5   0       14.10       22.00     12.26 o 
  -8   5   0      250.19      243.58     15.46 o 
  -7   5   0       43.76       37.12      9.43 o 
  -6   5   0      963.46      996.42     25.43 o 
  -5   5   0      144.05      126.03     11.03 o 
  -4   5   0       94.11      101.80      9.42 o 
  -3   5   0       13.41        7.55      5.31 o 
  -2   5   0       47.92       55.03      6.68 o 
  -1   5   0      439.20      450.82     12.00 o 
   0   5   0     2733.19     2722.83     34.71 o 
   1   5   0       48.97       31.88      9.24 o 
   2   5   0     1836.21     1797.93     32.25 o 
   3   5   0       51.40       60.47     10.29 o 
   4   5   0      183.36      197.09     14.93 o 
   5   5   0       54.37       55.86     11.85 o 
   6   5   0        6.21        4.61      9.91 o 
   7   5   0       57.55       51.07     12.07 o 
   8   5   0       51.41       59.85     13.42 o 
 -11   6   0        1.79        3.62     15.92 o 
 -10   6   0       93.84      110.38     18.64 o 
  -9   6   0       47.28       37.60     14.50 o 
  -8   6   0      150.82      178.11     19.40 o 
  -7   6   0       14.40        2.32      8.77 o 
  -6   6   0      639.69      648.51     21.57 o 
  -5   6   0      120.95      139.21     11.79 o 
  -4   6   0        6.13        8.37      6.43 o 
  -3   6   0      201.74      161.57      9.33 o 
  -2   6   0      226.45      225.42     10.11 o 
  -1   6   0      324.75      342.17     11.86 o 
   0   6   0        1.25        3.22      8.23 o 
   1   6   0      144.17      135.63     12.49 o 
   2   6   0       54.56       61.64     11.71 o 
   3   6   0      113.03      133.48     14.41 o 
   4   6   0     1302.64     1347.12     33.76 o 
   5   6   0       26.41       28.62     10.95 o 
   6   6   0       54.28       49.37     12.68 o 
   7   6   0       47.42       37.01     12.62 o 
   8   6   0       25.54       35.86     17.09 o 
 -11   7   0        4.27        9.45     15.13 o 
 -10   7   0      110.67      146.09     33.42 o 
  -9   7   0       17.31       16.85     14.50 o 
  -8   7   0      101.89       95.40     17.04 o 
  -7   7   0       20.34        9.82      9.68 o 
  -6   7   0       15.67        3.56      8.96 o 
  -5   7   0      322.44      324.81     16.62 o 
  -4   7   0       82.50       70.39     10.40 o 
  -3   7   0      817.43      803.85     18.19 o 
  -2   7   0      793.54      800.26     18.63 o 
  -1   7   0       49.90       47.02      8.24 o 
   0   7   0       25.23       31.81     10.31 o 
   1   7   0       33.09       25.56      9.78 o 
   2   7   0        0.25        0.00      8.85 o 
   3   7   0      148.36      166.80     13.40 o 
   4   7   0       67.17       66.28     12.75 o 
   5   7   0       68.85       62.81     12.75 o 
   6   7   0       62.27       63.98     11.03 o 
   7   7   0        1.05        4.82     14.35 o 
 -10   8   0        2.59       14.96     15.02 o 
  -9   8   0       32.72       42.72     15.28 o 
  -8   8   0        2.31        6.57     12.82 o 
  -7   8   0      165.98      163.67     14.51 o 
  -6   8   0       26.06       35.63     10.70 o 
  -5   8   0       71.48       62.18     11.32 o 
  -4   8   0      490.28      497.81     21.04 o 
  -3   8   0       12.22       11.24      7.75 o 
  -2   8   0     1047.53     1056.47     22.72 o 
  -1   8   0       85.66       97.57     15.25 o 
   0   8   0      170.18      164.22     14.62 o 
   1   8   0      136.65      132.00     13.88 o 
   2   8   0        0.38        0.29      9.36 o 
   3   8   0       50.11       73.11     12.86 o 
   4   8   0        5.27        2.56     10.47 o 
   5   8   0       13.95        6.35     11.10 o 
   6   8   0        0.12        8.21     12.89 o 
 -10   9   0       20.53       17.45     15.75 o 
  -9   9   0       75.71      103.78     19.52 o 
  -8   9   0       38.71       46.99     16.05 o 
  -7   9   0       17.27       21.54     10.98 o 
  -6   9   0      987.40      926.03     29.03 o 
  -5   9   0      297.34      277.21     17.92 o 
  -4   9   0        0.12        8.93     10.00 o 
  -3   9   0       72.11       66.06     12.12 o 
  -2   9   0      281.21      276.86     17.12 o 
  -1   9   0       44.28       44.42     11.41 o 
   0   9   0        0.79        0.00      9.62 o 
   1   9   0      308.01      306.71     19.47 o 
   2   9   0       80.21       98.26     14.67 o 
   3   9   0       22.67       28.32     11.82 o 
   4   9   0       12.83        8.27     11.42 o 
   5   9   0       91.78       88.60     18.10 o 
  -9  10   0        4.85       19.97     16.24 o 
  -8  10   0       25.56       38.30     16.45 o 
  -7  10   0      350.79      407.93     22.67 o 
  -6  10   0      136.98      143.08     15.40 o 
  -5  10   0        4.22        7.70     10.75 o 
  -4  10   0       16.91       12.58     12.77 o 
  -3  10   0        2.89        7.45     13.33 o 
  -2  10   0        6.91       21.11     14.47 o 
  -1  10   0       78.65       74.83     13.59 o 
   0  10   0      127.32      144.70     15.73 o 
   1  10   0      240.88      263.90     19.55 o 
   2  10   0       28.52       17.01     12.17 o 
   3  10   0        2.06        2.19     12.04 o 
   4  10   0        0.85        0.00     15.02 o 
  -8  11   0        7.28       24.36     16.73 o 
  -7  11   0       15.35       20.50     12.73 o 
  -6  11   0        1.05        0.00     11.55 o 
  -5  11   0        0.43        4.49     13.58 o 
  -4  11   0        6.30        5.35     13.53 o 
  -3  11   0       56.13       52.42     16.12 o 
  -2  11   0        1.65        0.00     13.91 o 
  -1  11   0        5.51       15.57     14.38 o 
   0  11   0        7.91       19.08     12.11 o 
   1  11   0       35.03       31.71     13.40 o 
   2  11   0       10.95        2.74     12.65 o 
  -6  12   0       11.17       14.49     18.45 o 
  -5  12   0       17.32       23.99     15.63 o 
  -4  12   0        0.30        0.00     19.95 o 
  -3  12   0        0.01        3.54     16.34 o 
  -2  12   0       60.16       64.54     17.90 o 
  -1  12   0      265.12      341.47     30.43 o 
   0  12   0       53.72       42.74     17.48 o 
  -1 -12   1       26.11       34.83     14.43 o 
   0 -12   1       64.60       64.82     18.88 o 
   1 -12   1        4.93        0.00     14.85 o 
   2 -12   1        0.10        0.00     15.02 o 
   3 -12   1        1.06        0.00     14.11 o 
   4 -12   1      145.85      153.93     21.31 o 
   5 -12   1       65.20      111.88     25.07 o 
   6 -12   1        4.81        0.00     17.61 o 
   7 -12   1        3.28        7.41     17.60 o 
  -2 -11   1       25.48       19.18     12.91 o 
  -1 -11   1       16.51        6.91     11.69 o 
   0 -11   1       25.00       18.19     11.62 o 
   1 -11   1      136.01      167.79     22.18 o 
   2 -11   1       77.42      100.91     18.65 o 
   3 -11   1        0.16        0.48     13.33 o 
   4 -11   1      125.93      137.52     19.82 o 
   5 -11   1       18.26       22.70     14.85 o 
   6 -11   1       15.25        4.54     11.98 o 
   7 -11   1        1.29        0.25     11.61 o 
   8 -11   1        1.97       16.09     12.74 o 
  -4 -10   1        4.01        0.00     11.91 o 
  -3 -10   1        0.31        0.00     10.99 o 
  -2 -10   1       11.04       18.67     12.03 o 
  -1 -10   1       22.94       27.57     12.26 o 
   0 -10   1      101.56       79.83     13.44 o 
   1 -10   1        0.36        0.00     10.52 o 
   2 -10   1      135.02      128.05     19.06 o 
   3 -10   1       26.93       16.50     13.71 o 
   4 -10   1       86.76       66.46     15.19 o 
   5 -10   1       70.64       77.95     13.32 o 
   6 -10   1        4.79        6.36     11.07 o 
   7 -10   1       16.83       25.18     11.95 o 
   8 -10   1       35.02       39.75     13.15 o 
   9 -10   1       26.54       38.52     17.54 o 
  -5  -9   1        2.39        8.22     15.15 o 
  -4  -9   1        9.09       14.34     11.51 o 
  -3  -9   1       81.56       84.56     13.67 o 
  -2  -9   1      109.28      106.70     13.98 o 
  -1  -9   1       68.09       57.49     12.00 o 
   0  -9   1      927.24     1043.84     36.13 o 
   1  -9   1      425.99      443.99     20.84 o 
   2  -9   1      589.91      566.01     22.21 o 
   3  -9   1      577.40      531.17     21.05 o 
   4  -9   1       42.29       49.33     11.26 o 
   5  -9   1       26.81       17.27      9.97 o 
   6  -9   1       11.65        8.74     10.74 o 
   7  -9   1       55.96       55.69     12.05 o 
   8  -9   1      116.67      128.48     15.28 o 
   9  -9   1       62.15       55.31     17.15 o 
  10  -9   1       23.38       36.57     16.05 o 
  -6  -8   1       29.02       30.19     13.01 o 
  -5  -8   1        2.86        5.86     10.91 o 
  -4  -8   1        1.85        6.16     10.89 o 
  -3  -8   1       49.89       35.30     11.89 o 
  -2  -8   1        5.22        3.88     10.88 o 
  -1  -8   1        6.98        3.73      9.98 o 
   0  -8   1       70.58       73.47     11.89 o 
   1  -8   1      532.85      512.11     20.55 o 
   2  -8   1      118.05      108.05      9.44 o 
   3  -8   1        1.69        0.00      8.76 o 
   4  -8   1       59.80       49.22     10.25 o 
   5  -8   1       51.12       44.99     10.54 o 
   6  -8   1       14.03        0.24      9.08 o 
   7  -8   1      342.72      319.19     18.69 o 
   8  -8   1        1.95        2.34     10.24 o 
   9  -8   1        9.42        8.93     14.50 o 
  10  -8   1        9.16       13.29     13.84 o 
  -7  -7   1        5.55        1.96     11.91 o 
  -6  -7   1        0.00        4.88     11.41 o 
  -5  -7   1       28.98       12.45     11.17 o 
  -4  -7   1      246.72      256.83     18.09 o 
  -3  -7   1        4.80        0.45     10.37 o 
  -2  -7   1        2.24        0.00     10.24 o 
  -1  -7   1      921.43      930.38     26.56 o 
   0  -7   1      138.58      123.50     12.27 o 
   1  -7   1        7.35        7.49      6.94 o 
   2  -7   1        6.82        4.56      7.00 o 
   3  -7   1      176.90      162.90      9.45 o 
   4  -7   1      403.36      392.33     17.27 o 
   5  -7   1       38.15       34.25      9.64 o 
   6  -7   1      570.18      563.23     21.61 o 
   7  -7   1       72.77       74.61     11.86 o 
   8  -7   1       73.24       68.03     11.42 o 
   9  -7   1       39.39       26.40     13.84 o 
  10  -7   1       23.73       10.67     13.95 o 
  11  -7   1       42.75       57.32     18.39 o 
  -8  -6   1      100.63       92.27     19.65 o 
  -7  -6   1      146.01      121.02     15.16 o 
  -6  -6   1        0.56        3.49     10.67 o 
  -5  -6   1      296.51      281.94     18.51 o 
  -4  -6   1       35.33       37.41     10.98 o 
  -3  -6   1      329.89      337.69     17.63 o 
  -2  -6   1      506.04      506.00     19.55 o 
  -1  -6   1     1533.65     1609.16     36.34 o 
   0  -6   1     1155.76     1188.31     27.41 o 
   1  -6   1     1878.95     1914.19     24.45 o 
   2  -6   1      154.62      135.38      8.00 o 
   3  -6   1      228.41      234.06     12.69 o 
   4  -6   1       34.65       37.97      8.33 o 
   5  -6   1      347.33      330.63     16.48 o 
   6  -6   1      544.65      557.36     20.56 o 
   7  -6   1        6.64        4.43      8.36 o 
   8  -6   1        6.58        2.70      8.95 o 
   9  -6   1       62.81       72.97     16.14 o 
  10  -6   1        5.78        6.98     13.97 o 
  11  -6   1        5.45        0.00     15.35 o 
  -8  -5   1       64.04       59.35     15.67 o 
  -7  -5   1        4.28        5.35     10.40 o 
  -6  -5   1       57.04       55.65     11.41 o 
  -5  -5   1      192.01      185.62     15.00 o 
  -4  -5   1       80.56       73.39     11.54 o 
  -3  -5   1      488.92      466.79     18.45 o 
  -2  -5   1     1408.03     1397.00     60.81 o 
  -1  -5   1      398.09      415.31     16.02 o 
   0  -5   1       68.74       52.86      9.12 o 
   1  -5   1      104.11      104.91      7.10 o 
   2  -5   1       83.50       79.89      6.37 o 
   3  -5   1      609.94      677.21     18.43 o 
   4  -5   1       15.97       26.81      9.06 o 
   5  -5   1      193.32      181.58     12.45 o 
   6  -5   1      187.63      205.68     16.33 o 
   7  -5   1        0.64        0.05      7.32 o 
   8  -5   1      202.10      208.03     15.21 o 
   9  -5   1       36.40       60.02     14.89 o 
  10  -5   1       57.26       71.84     16.32 o 
  11  -5   1        4.17        3.67     14.35 o 
  -9  -4   1       51.68       40.65     15.79 o 
  -8  -4   1       45.71       28.84     14.67 o 
  -7  -4   1        2.57        8.36     10.85 o 
  -6  -4   1      466.17      428.88     19.57 o 
  -5  -4   1      185.02      158.54     15.02 o 
  -4  -4   1      575.63      589.43     21.13 o 
  -3  -4   1       96.35       86.44      9.85 o 
  -2  -4   1       42.75       48.94      8.40 o 
  -1  -4   1     1227.08     1256.32     22.76 o 
   0  -4   1     2193.36     2272.06     28.15 o 
   1  -4   1      494.22      504.85     11.39 o 
   2  -4   1      300.34      272.80     11.46 o 
   3  -4   1       54.55       48.21      8.27 o 
   4  -4   1      199.31      191.54     11.49 o 
   5  -4   1      162.10      147.35     11.41 o 
   6  -4   1      108.21       99.93     11.64 o 
   7  -4   1       25.84       27.45      9.71 o 
   8  -4   1      288.80      261.22     14.46 o 
   9  -4   1       70.08       83.66     16.42 o 
  10  -4   1      253.81      309.79     25.12 o 
  11  -4   1       43.73       42.87     17.48 o 
 -10  -3   1       12.66       25.52     15.02 o 
  -9  -3   1       59.37       56.60     16.39 o 
  -8  -3   1        9.13        8.47     11.42 o 
  -7  -3   1       14.81       12.16      9.08 o 
  -6  -3   1      500.10      482.56     20.04 o 
  -5  -3   1      221.69      205.04     10.63 o 
  -4  -3   1       76.89       69.63      6.70 o 
  -3  -3   1      745.02      805.75     24.22 o 
  -2  -3   1      164.47      144.31      9.54 o 
  -1  -3   1      990.25      955.65     18.24 o 
   0  -3   1      792.33      841.55     19.26 o 
   1  -3   1      389.06      392.59      9.83 o 
   2  -3   1     4566.36     4419.90     38.61 o 
   3  -3   1     1089.95     1023.03     22.53 o 
   4  -3   1     2014.93     2014.97     27.94 o 
   5  -3   1     1705.25     1823.21     22.68 o 
   6  -3   1      703.46      660.90     16.12 o 
   7  -3   1      478.70      458.06     15.03 o 
   8  -3   1      281.07      263.32     16.58 o 
   9  -3   1      280.44      290.44     23.42 o 
  10  -3   1       35.32       33.27     14.69 o 
  11  -3   1        8.03        0.00     15.80 o 
 -10  -2   1        8.89        0.00     23.45 o 
  -9  -2   1       34.13       27.17     14.09 o 
  -8  -2   1        0.46        0.49     10.74 o 
  -7  -2   1        4.77        4.61      7.32 o 
  -6  -2   1       85.75       85.19      8.33 o 
  -5  -2   1       27.32       20.46      6.26 o 
  -4  -2   1      316.49      320.11     10.45 o 
  -3  -2   1       81.83       64.46      5.75 o 
  -2  -2   1     2793.60     2598.58     27.77 o 
  -1  -2   1      327.54      337.57     17.52 o 
   0  -2   1     5686.25     5621.40     37.91 o 
   1  -2   1      336.08      301.07      9.97 o 
   2  -2   1      269.21      343.93     21.35 o 
   3  -2   1      622.78      619.42     21.86 o 
   4  -2   1      810.28      885.34     14.88 o 
   5  -2   1     1908.91     1953.17     24.23 o 
   6  -2   1       19.39       27.61      7.46 o 
   7  -2   1       21.72       31.22      7.79 o 
   8  -2   1      264.87      293.55     14.05 o 
   9  -2   1      167.48      163.27     18.52 o 
  10  -2   1       25.41       18.10     14.06 o 
  11  -2   1       19.26       21.04     16.42 o 
 -10  -1   1       21.69       23.51     13.11 o 
  -9  -1   1      184.16      172.30     19.43 o 
  -8  -1   1       23.15       33.80     10.75 o 
  -7  -1   1      136.79      126.75     10.74 o 
  -6  -1   1       41.55       45.59      7.75 o 
  -5  -1   1       60.14       66.25      7.63 o 
  -4  -1   1      470.79      465.71     17.26 o 
  -3  -1   1     1162.91     1158.13     19.76 o 
  -2  -1   1     1803.50     1785.06     18.48 o 
  -1  -1   1     2840.49     2851.16     21.86 o 
   0  -1   1     2945.88     2858.04     28.63 o 
   1  -1   1     1256.67     1278.51     19.62 o 
   2  -1   1     3532.79     3500.86     31.21 o 
   3  -1   1     1105.93     1058.18     14.57 o 
   4  -1   1       11.61        9.92      6.20 o 
   5  -1   1      817.04      831.47     17.13 o 
   6  -1   1       14.70        6.93      7.73 o 
   7  -1   1      453.57      430.25     15.41 o 
   8  -1   1       31.61       33.96      8.75 o 
   9  -1   1        1.13        4.86      7.99 o 
  10  -1   1       63.04       66.44     16.32 o 
  11  -1   1       48.53       52.83     27.49 o 
 -11   0   1        0.20       34.81     16.18 o 
 -10   0   1       70.29       67.78     17.48 o 
  -9   0   1       39.45       49.24     11.70 o 
  -8   0   1      262.15      274.54     16.87 o 
  -7   0   1       92.57       95.64      9.68 o 
  -6   0   1      277.12      243.54     11.56 o 
  -5   0   1     1079.47     1113.67     29.02 o 
  -4   0   1     1300.77     1248.50     26.61 o 
  -3   0   1       52.11       44.48      5.62 o 
  -2   0   1     2621.08     2605.36     19.35 o 
  -1   0   1     2618.67     2706.63     24.58 o 
   0   0   1       14.93       20.47      2.58 o 
   1   0   1     9980.84     9328.95    150.56 o 
   2   0   1      607.92      564.53     10.10 o 
   3   0   1      817.37      803.42     17.82 o 
   4   0   1       49.09       36.22      7.12 o 
   5   0   1     1430.34     1456.85     22.30 o 
   6   0   1      902.50      929.70     20.59 o 
   7   0   1       19.50       17.74      8.85 o 
   8   0   1        3.99        0.00      8.95 o 
   9   0   1      145.58      166.39     13.14 o 
  10   0   1      208.76      217.25     33.96 o 
 -11   1   1       56.09       48.99     17.23 o 
 -10   1   1       24.90       13.45     14.16 o 
  -9   1   1        3.12        3.16     10.17 o 
  -8   1   1       41.08       36.43     10.71 o 
  -7   1   1      218.99      230.02     11.51 o 
  -6   1   1      125.47      115.01      8.41 o 
  -5   1   1     1109.71     1110.63     17.89 o 
  -4   1   1       91.27       94.98      6.72 o 
  -3   1   1     4926.51     5071.67     36.73 o 
  -2   1   1     7458.19     7560.97    149.87 o 
  -1   1   1        6.88        9.06      3.18 o 
   0   1   1     1626.52     1597.13     23.73 o 
   1   1   1     9579.67     9947.00    171.81 o 
   2   1   1      599.03      582.91     10.82 o 
   3   1   1       22.20        7.59      6.12 o 
   4   1   1      491.61      476.82     13.20 o 
   5   1   1      264.20      291.42     12.11 o 
   6   1   1        5.24        2.90      8.60 o 
   7   1   1        3.85        5.64      8.91 o 
   8   1   1       14.30       21.72      8.44 o 
   9   1   1       73.43       59.60     12.08 o 
  10   1   1        4.93       20.49     22.10 o 
 -11   2   1       11.60       26.05     16.25 o 
 -10   2   1        1.78       14.51     13.63 o 
  -9   2   1      431.90      452.31     21.57 o 
  -8   2   1       64.22       59.70     11.35 o 
  -7   2   1      164.42      176.65     10.34 o 
  -6   2   1       15.59       17.37      6.46 o 
  -5   2   1        3.04        3.26      5.40 o 
  -4   2   1      354.99      365.53     10.12 o 
  -3   2   1     2478.79     2475.17     34.61 o 
  -2   2   1      996.79     1045.86     16.03 o 
  -1   2   1     1215.79     1288.05     14.08 o 
   0   2   1        2.35        8.59      4.89 o 
   1   2   1      366.91      334.60      9.05 o 
   2   2   1      113.77      126.96      7.36 o 
   3   2   1      105.13       99.20      7.17 o 
   4   2   1     1697.42     1599.06     22.52 o 
   5   2   1      150.15      132.00      9.44 o 
   6   2   1      104.77      108.16     10.31 o 
   7   2   1       45.27       42.78      9.01 o 
   8   2   1       94.71      103.26     13.35 o 
   9   2   1      225.24      205.22     17.19 o 
  10   2   1        4.06       13.48     23.18 o 
 -11   3   1       20.84       25.88     16.57 o 
 -10   3   1       43.41       16.21     14.35 o 
  -9   3   1       74.21       84.90     17.34 o 
  -8   3   1      767.57      748.37     24.22 o 
  -7   3   1     1755.36     1776.86     26.85 o 
  -6   3   1      231.37      218.50     10.47 o 
  -5   3   1      782.04      844.68     16.12 o 
  -4   3   1      330.13      337.03      9.98 o 
  -3   3   1      718.22      751.48     13.22 o 
  -2   3   1     1000.16     1093.54     15.98 o 
  -1   3   1     6194.12     6199.65     50.15 o 
   0   3   1     5934.17     5415.62     95.78 o 
   1   3   1     1016.13     1042.86     22.80 o 
   2   3   1      204.95      198.43      9.06 o 
   3   3   1       52.33       55.98      7.11 o 
   4   3   1        8.96       12.73      6.58 o 
   5   3   1       30.33       29.89      7.59 o 
   6   3   1      785.59      772.72     24.53 o 
   7   3   1     1172.06     1213.36     31.81 o 
   8   3   1       54.23       61.27     11.95 o 
   9   3   1        0.13        0.00     14.87 o 
 -11   4   1        8.89        7.74     15.28 o 
 -10   4   1       30.17       35.74     14.74 o 
  -9   4   1      119.39      113.85     20.75 o 
  -8   4   1     1270.26     1330.89     53.10 o 
  -7   4   1      540.50      535.17     15.90 o 
  -6   4   1       66.05       57.19      7.59 o 
  -5   4   1        6.73        7.37      6.09 o 
  -4   4   1        0.10        0.00      5.36 o 
  -3   4   1     1439.15     1462.11     19.24 o 
  -2   4   1       56.10       40.89      6.32 o 
  -1   4   1     1747.96     1778.04     21.26 o 
   0   4   1      104.02      101.23      7.53 o 
   1   4   1      483.22      473.27     11.97 o 
   2   4   1     2438.26     2635.92     36.29 o 
   3   4   1      144.50      146.13     12.32 o 
   4   4   1       76.43       78.61     11.07 o 
   5   4   1        0.08        0.81      9.40 o 
   6   4   1      808.04      843.58     27.47 o 
   7   4   1        0.85        0.00      9.10 o 
   8   4   1       12.58       10.88     14.89 o 
   9   4   1        9.92       18.27     14.85 o 
 -11   5   1       48.32       43.47     16.42 o 
 -10   5   1       19.10       22.63     15.54 o 
  -9   5   1       12.01        3.61     12.82 o 
  -8   5   1       55.35       66.16     16.31 o 
  -7   5   1      286.70      278.19     15.75 o 
  -6   5   1      145.73      120.36      9.23 o 
  -5   5   1      296.49      295.08     11.81 o 
  -4   5   1        3.10        4.76      6.29 o 
  -3   5   1      370.17      394.57     12.17 o 
  -2   5   1     3579.20     3772.01     34.16 o 
  -1   5   1     1373.05     1497.31     31.05 o 
   0   5   1       89.43      109.09      8.41 o 
   1   5   1       30.08       56.39      9.25 o 
   2   5   1      444.47      457.61     18.12 o 
   3   5   1      180.41      167.13     12.74 o 
   4   5   1      616.49      588.26     18.87 o 
   5   5   1      953.87      950.38     28.82 o 
   6   5   1      510.34      480.80     21.97 o 
   7   5   1       15.97        7.55     10.89 o 
   8   5   1        9.90        8.00     11.65 o 
 -11   6   1       63.68       80.00     18.51 o 
 -10   6   1       81.42       97.81     19.11 o 
  -9   6   1      102.49       81.58     17.86 o 
  -8   6   1      117.87      115.11     18.80 o 
  -7   6   1        0.02        0.00      8.89 o 
  -6   6   1      181.76      167.77     13.20 o 
  -5   6   1      287.96      296.76     12.36 o 
  -4   6   1     1207.07     1231.58     21.73 o 
  -3   6   1      400.03      381.96     12.75 o 
  -2   6   1      206.24      208.32     10.50 o 
  -1   6   1      105.80       94.04      8.82 o 
   0   6   1      815.26      813.89     22.14 o 
   1   6   1      294.71      304.71     20.17 o 
   2   6   1      710.45      695.90     23.22 o 
   3   6   1      941.87      982.57     28.81 o 
   4   6   1       85.65       89.40     12.68 o 
   5   6   1       61.28       60.49     11.67 o 
   6   6   1        0.01       12.93     11.52 o 
   7   6   1       28.14       22.38     13.91 o 
 -11   7   1       67.97       66.54     18.65 o 
 -10   7   1        4.77        0.00     13.47 o 
  -9   7   1       40.22       34.31     14.85 o 
  -8   7   1      163.95      134.11     17.86 o 
  -7   7   1        3.85        1.02      8.81 o 
  -6   7   1      372.35      349.13     17.77 o 
  -5   7   1        4.47        6.41      9.04 o 
  -4   7   1      381.70      399.77     18.56 o 
  -3   7   1      284.57      280.68     12.52 o 
  -2   7   1      101.63      110.75      9.94 o 
  -1   7   1      197.63      225.84     12.44 o 
   0   7   1      411.79      405.42     18.69 o 
   1   7   1      125.72      121.78     12.56 o 
   2   7   1        7.86       12.86     10.04 o 
   3   7   1       31.50       30.03     11.04 o 
   4   7   1      101.96       99.92     13.32 o 
   5   7   1        4.02       10.75     11.89 o 
   6   7   1       15.63        9.50     12.13 o 
   7   7   1       16.57       32.02     15.90 o 
 -10   8   1        4.70        3.07     14.56 o 
  -9   8   1       27.99       28.63     15.13 o 
  -8   8   1       84.82       90.58     16.82 o 
  -7   8   1       50.58       53.21     11.45 o 
  -6   8   1      672.41      681.06     24.60 o 
  -5   8   1      942.84      960.83     28.04 o 
  -4   8   1       10.35        6.09      9.46 o 
  -3   8   1      238.69      220.19     12.66 o 
  -2   8   1      288.72      297.70     14.18 o 
  -1   8   1       32.74       32.72     10.46 o 
   0   8   1        0.04        3.68     10.22 o 
   1   8   1     1215.57     1203.86     32.56 o 
   2   8   1       53.61       65.91     12.53 o 
   3   8   1        4.53        1.15      9.95 o 
   4   8   1       48.41       54.38     14.85 o 
   5   8   1       53.01       42.00     15.61 o 
   6   8   1        0.92        7.33     13.53 o 
 -10   9   1       29.24       28.03     15.35 o 
  -9   9   1        0.26       12.61     15.25 o 
  -8   9   1       38.75       29.41     15.65 o 
  -7   9   1       29.95       22.14     14.66 o 
  -6   9   1        1.30        0.00     10.42 o 
  -5   9   1        6.96        1.16     10.44 o 
  -4   9   1      164.06      152.42     13.87 o 
  -3   9   1      121.33      123.87     11.32 o 
  -2   9   1       81.13       50.75     12.11 o 
  -1   9   1      113.21       97.59     13.47 o 
   0   9   1       54.57       41.26     11.60 o 
   1   9   1       98.28      101.44     13.78 o 
   2   9   1        6.53        7.70     10.86 o 
   3   9   1       75.23       82.83     14.43 o 
   4   9   1       80.42       89.71     18.08 o 
   5   9   1       11.68       16.79     14.97 o 
  -9  10   1        3.78        9.53     16.36 o 
  -8  10   1        1.35        5.82     15.64 o 
  -7  10   1        3.17        0.46     14.04 o 
  -6  10   1       62.66       63.07     13.29 o 
  -5  10   1        4.13        9.11     11.39 o 
  -4  10   1      232.73      230.78     36.93 o 
  -3  10   1      116.72      139.04     19.05 o 
  -2  10   1        3.92        4.29      9.83 o 
  -1  10   1        3.12        0.00     11.80 o 
   0  10   1       62.14       64.33     13.76 o 
   1  10   1        0.58       10.30     12.34 o 
   2  10   1        6.14        9.77     15.01 o 
   3  10   1       47.28       39.78     16.58 o 
  -8  11   1       17.97        5.39     19.41 o 
  -7  11   1        0.65        0.00     17.79 o 
  -6  11   1        2.90        4.54     11.49 o 
  -5  11   1       26.40        9.04     16.98 o 
  -4  11   1       19.02       34.38     15.23 o 
  -3  11   1       14.70       19.41     14.87 o 
  -2  11   1      157.81      176.82     21.73 o 
  -1  11   1        5.95        8.16     10.73 o 
   0  11   1       33.10       28.12     12.75 o 
   1  11   1        4.79       23.18     15.96 o 
   2  11   1      118.26      101.15     20.97 o 
  -6  12   1       53.12       52.92     20.34 o 
  -5  12   1       22.11       29.26     18.85 o 
  -4  12   1        4.68       32.90     17.10 o 
  -3  12   1      104.80      109.06     19.11 o 
  -2  12   1       84.44       94.94     19.43 o 
  -1  12   1        8.46        0.39     16.34 o 
   3 -13   2       22.38       26.02     16.42 o 
  -1 -12   2       19.96       16.02     16.34 o 
   0 -12   2        0.35        1.75     14.77 o 
   1 -12   2        0.14        9.00     15.23 o 
   2 -12   2       51.21       45.39     16.88 o 
   3 -12   2      107.62      147.65     22.07 o 
   4 -12   2       48.68       50.48     19.14 o 
   5 -12   2        2.10        4.51     15.73 o 
   6 -12   2        4.69        1.50     16.20 o 
   7 -12   2      101.99       90.56     21.14 o 
  -3 -11   2        2.96        7.60     13.81 o 
  -2 -11   2       21.56       25.39     13.10 o 
  -1 -11   2       27.55       23.13     12.59 o 
   0 -11   2       18.87       11.72     14.43 o 
   1 -11   2        3.89       10.60     13.66 o 
   2 -11   2       84.14       88.54     18.49 o 
   3 -11   2        1.20        3.34     13.33 o 
   4 -11   2        7.34       25.40     14.26 o 
   5 -11   2      134.24      163.46     21.26 o 
   6 -11   2       34.97       34.90     12.45 o 
   7 -11   2        0.32        3.70     12.14 o 
   8 -11   2        4.07        9.34     13.31 o 
  -4 -10   2       71.72       73.26     14.67 o 
  -3 -10   2        1.45        5.54      9.86 o 
  -2 -10   2       19.93       16.09     11.72 o 
  -1 -10   2       38.17       64.54     13.50 o 
   0 -10   2        8.18        8.66     10.99 o 
   1 -10   2      188.03      237.02     24.15 o 
   2 -10   2      181.59      209.47     21.51 o 
   3 -10   2       22.09       26.21     13.58 o 
   4 -10   2      106.34       86.66     18.87 o 
   5 -10   2        0.39        0.25      9.70 o 
   6 -10   2        0.10       14.40     12.06 o 
   7 -10   2        0.48        0.00     10.62 o 
   8 -10   2      132.31      145.43     16.67 o 
   9 -10   2       24.24       51.38     17.14 o 
  -5  -9   2        2.29        0.00     11.66 o 
  -4  -9   2        2.94        0.00     10.99 o 
  -3  -9   2      354.25      343.72     21.88 o 
  -2  -9   2      165.38      153.18     15.23 o 
  -1  -9   2       77.99       79.01     13.10 o 
   0  -9   2       88.48       94.83     13.48 o 
   1  -9   2      144.02      168.74     15.28 o 
   2  -9   2      197.54      206.32     21.26 o 
   3  -9   2      142.60      129.99     12.93 o 
   4  -9   2     1741.40     1666.44     36.18 o 
   5  -9   2      205.60      233.82     16.17 o 
   6  -9   2      226.45      192.27     15.90 o 
   7  -9   2       51.46       39.09     11.76 o 
   8  -9   2      218.61      200.45     17.10 o 
   9  -9   2        0.04        1.32     11.30 o 
  10  -9   2       22.00       17.86     15.64 o 
  -6  -8   2       13.32       13.85     12.61 o 
  -5  -8   2       76.08       93.74     14.72 o 
  -4  -8   2       17.06       28.60     11.60 o 
  -3  -8   2      196.01      196.17     16.55 o 
  -2  -8   2       61.50       66.87     13.01 o 
  -1  -8   2       40.32       26.83     11.14 o 
   0  -8   2        0.67       12.01     10.71 o 
   1  -8   2      734.31      761.38     24.10 o 
   2  -8   2     1366.84     1334.41     23.82 o 
   3  -8   2      638.16      644.38     21.64 o 
   4  -8   2      435.51      451.85     19.68 o 
   5  -8   2       56.26       54.83     10.65 o 
   6  -8   2      189.66      184.68     14.95 o 
   7  -8   2       82.71       64.28     11.58 o 
   8  -8   2      103.10       97.46     13.13 o 
   9  -8   2        2.72        0.00     10.93 o 
  10  -8   2       13.39       14.02     14.74 o 
  -7  -7   2       15.30       22.38     12.28 o 
  -6  -7   2       66.50       86.77     15.51 o 
  -5  -7   2        0.70        3.69     10.15 o 
  -4  -7   2       16.95        9.57     10.74 o 
  -3  -7   2        4.82        5.84     10.42 o 
  -2  -7   2      258.92      267.89     16.89 o 
  -1  -7   2      106.25      106.28     12.51 o 
   0  -7   2       20.28       21.45     10.39 o 
   1  -7   2       60.32       55.34      7.50 o 
   2  -7   2      128.45      143.34      9.39 o 
   3  -7   2      530.93      543.98     19.30 o 
   4  -7   2       39.08       24.65      9.84 o 
   5  -7   2      505.49      508.75     20.44 o 
   6  -7   2        1.11        6.87     10.41 o 
   7  -7   2      151.93      131.31     12.04 o 
   8  -7   2       13.31       19.00     10.01 o 
   9  -7   2       65.84       76.39     13.30 o 
  10  -7   2        5.09        6.79     13.05 o 
  -8  -6   2        4.35        0.00     15.02 o 
  -7  -6   2      274.54      269.14     19.07 o 
  -6  -6   2      956.07     1036.67     32.53 o 
  -5  -6   2       23.30       24.69     10.99 o 
  -4  -6   2       24.57       13.66     10.48 o 
  -3  -6   2        3.32        0.00      9.66 o 
  -2  -6   2     1505.09     1636.09     33.31 o 
  -1  -6   2      386.45      363.20     15.90 o 
   0  -6   2     1797.42     1690.85     57.14 o 
   1  -6   2     2374.92     2388.89     31.61 o 
   2  -6   2        4.19        1.71      5.66 o 
   3  -6   2      537.06      520.73     17.50 o 
   4  -6   2      168.06      159.44     12.20 o 
   5  -6   2       41.16       41.35     10.14 o 
   6  -6   2       33.67       27.90     10.91 o 
   7  -6   2      256.71      294.40     18.27 o 
   8  -6   2      619.23      657.55     25.27 o 
   9  -6   2      158.14      156.80     14.72 o 
  10  -6   2       44.25       47.76     16.34 o 
  11  -6   2       11.00       15.55     15.50 o 
  -9  -5   2       21.99       14.02     15.43 o 
  -8  -5   2       35.82       49.76     17.49 o 
  -7  -5   2      190.96      189.62     15.69 o 
  -6  -5   2      275.97      272.45     17.58 o 
  -5  -5   2       20.91       21.10     10.44 o 
  -4  -5   2       17.44       10.89      9.44 o 
  -3  -5   2      662.37      668.20     25.85 o 
  -2  -5   2     1020.47     1024.28     24.65 o 
  -1  -5   2       82.52       97.87     10.13 o 
   0  -5   2     1024.94     1016.53     24.31 o 
   1  -5   2      139.29      135.48      7.90 o 
   2  -5   2      354.85      319.27     18.60 o 
   3  -5   2     1024.88     1019.96     22.02 o 
   4  -5   2     1271.82     1329.59     26.60 o 
   5  -5   2      557.97      646.18     21.07 o 
   6  -5   2        7.08       12.19      9.42 o 
   7  -5   2      215.33      208.36     15.50 o 
   8  -5   2      370.29      344.96     18.62 o 
   9  -5   2        1.32        0.00     10.36 o 
  10  -5   2       31.77       34.64     15.41 o 
  11  -5   2        0.64        7.95     14.85 o 
  -9  -4   2        0.00        0.00     12.77 o 
  -8  -4   2      169.67      157.12     20.01 o 
  -7  -4   2       13.29        0.76      9.59 o 
  -6  -4   2       32.27       30.99     10.47 o 
  -5  -4   2        0.30        5.81      8.98 o 
  -4  -4   2       16.58       21.99      8.69 o 
  -3  -4   2       72.42       71.45      9.42 o 
  -2  -4   2      469.67      444.22     15.69 o 
  -1  -4   2       99.30       89.34      8.49 o 
   0  -4   2       88.51       68.71      6.14 o 
   1  -4   2        2.11        0.87      5.17 o 
   2  -4   2      153.81      129.56      9.73 o 
   3  -4   2     1482.82     1503.00     25.18 o 
   4  -4   2      380.48      421.22     15.79 o 
   5  -4   2     1157.12     1167.23     25.35 o 
   6  -4   2     1062.67     1070.90     26.36 o 
   7  -4   2       68.55       56.19     11.30 o 
   8  -4   2      232.65      225.77     16.50 o 
   9  -4   2       49.13       42.42     11.47 o 
  10  -4   2        1.05        9.98     13.99 o 
  11  -4   2       95.55      111.66     20.56 o 
 -10  -3   2       89.30       89.36     18.87 o 
  -9  -3   2      189.53      196.74     21.72 o 
  -8  -3   2       90.94       76.91     14.77 o 
  -7  -3   2        0.10        0.00      8.83 o 
  -6  -3   2        9.40        4.52      8.69 o 
  -5  -3   2        5.87        1.56      6.14 o 
  -4  -3   2     1473.23     1471.38     28.50 o 
  -3  -3   2      235.96      206.87     11.32 o 
  -2  -3   2      225.56      217.19     10.68 o 
  -1  -3   2     3567.68     3760.39     80.24 o 
   0  -3   2      319.67      318.05      8.92 o 
   1  -3   2     2770.23     2759.52     53.61 o 
   2  -3   2        0.08        0.21      7.10 o 
   3  -3   2      473.44      450.49     13.89 o 
   4  -3   2        8.60        3.26      6.97 o 
   5  -3   2     1692.98     1614.44     33.69 o 
   6  -3   2      328.76      300.79     12.02 o 
   7  -3   2        0.32       10.03      9.37 o 
   8  -3   2      252.88      255.46     17.11 o 
   9  -3   2       35.90       32.40     11.49 o 
  10  -3   2       45.17       50.38     17.34 o 
  11  -3   2       23.46       27.55     16.84 o 
 -10  -2   2       77.42       90.29     18.67 o 
  -9  -2   2       22.12       15.76     13.88 o 
  -8  -2   2       16.38        9.72     11.13 o 
  -7  -2   2        3.74        3.06      6.77 o 
  -6  -2   2      255.78      268.88     11.94 o 
  -5  -2   2        5.38        3.69      5.63 o 
  -4  -2   2        5.77        6.35      5.31 o 
  -3  -2   2       34.08       29.08      5.44 o 
  -2  -2   2      366.87      379.46      9.58 o 
  -1  -2   2      863.68      848.08     21.11 o 
   0  -2   2     5001.37     4761.62    112.20 o 
   1  -2   2     2372.14     2317.63     36.34 o 
   2  -2   2     1224.82     1221.01     18.59 o 
   3  -2   2       37.36       53.39      6.03 o 
   4  -2   2      184.38      175.88      8.24 o 
   5  -2   2       25.21       29.33      6.57 o 
   6  -2   2       34.72       22.84      7.65 o 
   7  -2   2      131.67      127.41     10.49 o 
   8  -2   2       63.79       61.33     11.23 o 
   9  -2   2       24.05       19.46     10.70 o 
  10  -2   2      104.34      116.21     19.43 o 
  11  -2   2        7.24       20.49     21.02 o 
 -10  -1   2        0.20        5.69     13.47 o 
  -9  -1   2        2.11        0.00     11.40 o 
  -8  -1   2        0.22        0.00      9.38 o 
  -7  -1   2       73.53       80.13     11.57 o 
  -6  -1   2      132.21      146.50     10.18 o 
  -5  -1   2     2787.11     2716.69     29.06 o 
  -4  -1   2       19.07       17.07      5.74 o 
  -3  -1   2        0.06        2.46      5.49 o 
  -2  -1   2    24873.59    24953.04    108.09 o 
  -1  -1   2     1532.57     1426.46     21.55 o 
   0  -1   2     1236.51     1246.27     34.58 o 
   1  -1   2      920.47      963.17     21.24 o 
   2  -1   2     2218.50     2245.57     21.99 o 
   3  -1   2      961.81      915.29     14.23 o 
   4  -1   2        4.47        0.78      5.91 o 
   5  -1   2       63.00       61.01      8.06 o 
   6  -1   2        3.35        0.00      7.94 o 
   7  -1   2        1.76        0.56      6.89 o 
   8  -1   2        5.34        0.58      7.87 o 
   9  -1   2      191.49      218.31     17.15 o 
  10  -1   2      125.28      134.33     20.18 o 
 -11   0   2       36.27       26.42     25.88 o 
 -10   0   2        1.95        2.07     11.27 o 
  -9   0   2        4.30        5.85     10.42 o 
  -8   0   2       45.08       47.18     10.79 o 
  -7   0   2        0.06        0.00      8.80 o 
  -6   0   2       19.78       24.22      7.02 o 
  -5   0   2      903.84      938.66     18.59 o 
  -4   0   2        1.00        4.85      6.62 o 
  -3   0   2        0.35        7.20      7.23 o 
  -2   0   2    13817.01    14499.41    148.82 o 
  -1   0   2      910.88      922.46     21.62 o 
   0   0   2     4540.64     4965.33    100.17 o 
   1   0   2     2036.18     2037.20     60.48 o 
   2   0   2    16132.72    16177.90     67.67 o 
   3   0   2      169.48      178.71      8.27 o 
   4   0   2      244.26      252.09      8.86 o 
   5   0   2       25.06       30.09      7.82 o 
   6   0   2     1404.30     1318.80     24.03 o 
   7   0   2       25.19       27.69      9.46 o 
   8   0   2        2.12        0.93      9.13 o 
   9   0   2       94.28       90.33     10.33 o 
 -11   1   2        3.38        0.00     14.77 o 
 -10   1   2      108.83      113.65     14.85 o 
  -9   1   2       86.93       99.24     13.56 o 
  -8   1   2       13.20       27.66     10.53 o 
  -7   1   2      190.92      199.20     14.21 o 
  -6   1   2        0.02        0.00      6.02 o 
  -5   1   2      867.10      838.01     19.69 o 
  -4   1   2      591.95      641.02     16.90 o 
  -3   1   2     7552.27     7350.10     61.37 o 
  -2   1   2     5085.89     5112.91     48.71 o 
  -1   1   2       12.95       16.28      4.95 o 
   0   1   2       22.50       19.25      5.98 o 
   1   1   2       24.15       30.92      7.47 o 
   2   1   2      226.21      199.46      7.63 o 
   3   1   2       98.40      100.48      6.60 o 
   4   1   2        1.35        0.00      6.39 o 
   5   1   2      111.08      100.81      9.86 o 
   6   1   2       34.84       32.69      9.41 o 
   7   1   2       17.60       11.15      7.67 o 
   8   1   2        5.85        3.58      7.92 o 
   9   1   2        1.29        3.69     15.90 o 
  10   1   2       50.02       46.36     21.02 o 
 -11   2   2        1.18        0.00     14.38 o 
 -10   2   2        0.01        0.00     12.95 o 
  -9   2   2        2.59        6.14     10.22 o 
  -8   2   2      562.74      555.16     22.04 o 
  -7   2   2      184.71      189.76     13.77 o 
  -6   2   2      293.96      279.56     14.72 o 
  -5   2   2      713.41      688.80     18.88 o 
  -4   2   2      471.20      475.39     14.62 o 
  -3   2   2       72.50       71.04      8.56 o 
  -2   2   2     1303.12     1352.24     17.74 o 
  -1   2   2      247.32      237.93      8.25 o 
   0   2   2      786.29      741.52     22.41 o 
   1   2   2     6568.04     6532.75     43.96 o 
   2   2   2      284.09      297.39      9.46 o 
   3   2   2       33.99       23.91      5.71 o 
   4   2   2       23.04       18.48      6.29 o 
   5   2   2      324.08      307.36     11.57 o 
   6   2   2      485.94      495.62     14.95 o 
   7   2   2       37.97       36.00      7.91 o 
   8   2   2       46.91       41.75     12.69 o 
   9   2   2        9.77        7.25     11.97 o 
 -11   3   2       20.27       20.90     15.73 o 
 -10   3   2       31.39       24.95     14.49 o 
  -9   3   2      143.05      153.98     18.73 o 
  -8   3   2      800.36      774.01     32.05 o 
  -7   3   2        7.99        5.13      9.38 o 
  -6   3   2      112.91      101.66      8.12 o 
  -5   3   2      451.79      453.63     12.38 o 
  -4   3   2       42.57       39.90      7.47 o 
  -3   3   2      917.07      925.81     19.14 o 
  -2   3   2       81.06       85.11      7.01 o 
  -1   3   2     1766.96     1827.50     20.85 o 
   0   3   2      641.53      671.70     13.20 o 
   1   3   2      201.89      241.25      9.29 o 
   2   3   2     2022.66     2003.42     26.02 o 
   3   3   2     1490.49     1355.76     20.73 o 
   4   3   2      123.21      103.84      9.35 o 
   5   3   2      367.86      365.50     13.91 o 
   6   3   2       85.56       78.01     10.73 o 
   7   3   2       58.39       50.67     13.20 o 
   8   3   2        0.99        8.56     12.26 o 
   9   3   2      118.18      135.72     19.63 o 
 -11   4   2       26.58       31.59     17.33 o 
 -10   4   2        0.00        0.00     12.96 o 
  -9   4   2       15.08       13.71     14.82 o 
  -8   4   2      169.03      167.09     18.96 o 
  -7   4   2      324.70      350.09     17.44 o 
  -6   4   2     1127.12     1110.59     20.44 o 
  -5   4   2       63.72       66.71      7.93 o 
  -4   4   2       52.65       48.80      7.46 o 
  -3   4   2      729.80      729.91     14.92 o 
  -2   4   2     1435.74     1488.47     31.05 o 
  -1   4   2     1173.61     1312.57     19.51 o 
   0   4   2     2089.12     2038.35     24.24 o 
   1   4   2      182.36      180.30      9.45 o 
   2   4   2     1003.82     1102.98     29.96 o 
   3   4   2      176.58      148.06     10.63 o 
   4   4   2       63.45       57.81      8.57 o 
   5   4   2        0.08        0.00      8.44 o 
   6   4   2       47.96       30.98     12.17 o 
   7   4   2       26.75       31.71     16.71 o 
   8   4   2       28.22       31.32     13.84 o 
 -11   5   2       48.32       45.86     16.06 o 
 -10   5   2       15.98       33.51     15.67 o 
  -9   5   2       18.00       19.26     13.84 o 
  -8   5   2      324.97      289.78     22.62 o 
  -7   5   2        1.53        0.00     12.06 o 
  -6   5   2      154.22      144.28     10.50 o 
  -5   5   2       65.13       59.73      8.11 o 
  -4   5   2      780.27      717.17     16.24 o 
  -3   5   2      363.61      383.43     13.02 o 
  -2   5   2      195.29      204.74     10.16 o 
  -1   5   2      869.16      884.90     17.59 o 
   0   5   2      361.11      370.71     12.55 o 
   1   5   2      103.12      108.26      9.32 o 
   2   5   2      877.44      867.50     18.62 o 
   3   5   2      309.11      303.75     16.58 o 
   4   5   2      889.58      857.58     31.16 o 
   5   5   2      219.51      235.51     16.29 o 
   6   5   2       56.36       40.19     12.81 o 
   7   5   2        0.09        0.69     11.64 o 
   8   5   2        2.73       10.82     14.04 o 
 -11   6   2       47.53       51.19     17.48 o 
 -10   6   2        8.80        3.64     14.63 o 
  -9   6   2       40.82       42.54     15.35 o 
  -8   6   2      175.89      206.56     20.56 o 
  -7   6   2     1000.13     1031.12     37.53 o 
  -6   6   2       15.05        2.24      7.76 o 
  -5   6   2       25.71       14.81      7.69 o 
  -4   6   2       29.81       34.47      7.85 o 
  -3   6   2      160.24      163.27     10.18 o 
  -2   6   2        2.37        0.00      7.36 o 
  -1   6   2     1273.16     1303.30     23.75 o 
   0   6   2      787.07      786.57     18.31 o 
   1   6   2      113.89      117.08      9.85 o 
   2   6   2        1.30        8.27     15.04 o 
   3   6   2      110.34      104.53     13.35 o 
   4   6   2      444.64      467.27     21.78 o 
   5   6   2        8.94       18.99     11.62 o 
   6   6   2      136.25      157.17     18.87 o 
   7   6   2       57.34       65.82     16.04 o 
 -10   7   2       61.36       67.01     17.09 o 
  -9   7   2       79.87       76.25     17.21 o 
  -8   7   2      192.39      214.31     21.41 o 
  -7   7   2      148.48      130.09     17.86 o 
  -6   7   2        8.99       10.89      9.79 o 
  -5   7   2      117.80      102.10     10.38 o 
  -4   7   2      163.80      170.37     14.07 o 
  -3   7   2      277.65      276.81     13.20 o 
  -2   7   2      165.90      164.69     11.42 o 
  -1   7   2      674.36      716.97     19.63 o 
   0   7   2      797.13      796.81     24.54 o 
   1   7   2      209.91      232.60     15.69 o 
   2   7   2        0.03        2.62      9.93 o 
   3   7   2      102.10       91.29     12.69 o 
   4   7   2       43.50       30.56     13.05 o 
   5   7   2       18.31       24.22     12.38 o 
   6   7   2       73.80       60.92     15.41 o 
 -10   8   2        0.12        0.00     15.35 o 
  -9   8   2        0.28        0.00     13.84 o 
  -8   8   2       17.03       17.69     14.12 o 
  -7   8   2        1.55        0.00     12.89 o 
  -6   8   2        0.79        0.00      9.68 o 
  -5   8   2      164.68      159.61     14.47 o 
  -4   8   2      547.64      558.69     18.99 o 
  -3   8   2      169.67      184.31     12.70 o 
  -2   8   2        0.41        6.50      9.18 o 
  -1   8   2      180.83      206.31     16.14 o 
   0   8   2      178.49      174.01     15.33 o 
   1   8   2       26.25       21.82     10.85 o 
   2   8   2       34.22       36.08     11.36 o 
   3   8   2        2.33        4.15     14.02 o 
   4   8   2      124.03      120.53     18.48 o 
   5   8   2      123.11      122.37     25.88 o 
  -9   9   2       60.81       59.46     17.75 o 
  -8   9   2        0.06        0.00     12.86 o 
  -7   9   2       27.85       14.91     14.74 o 
  -6   9   2       16.93        9.07     11.30 o 
  -5   9   2      146.21      160.13     15.33 o 
  -4   9   2      689.45      755.40     26.85 o 
  -3   9   2       52.42       49.58      9.63 o 
  -2   9   2      174.36      187.45     15.51 o 
  -1   9   2      344.50      278.89     17.54 o 
   0   9   2      132.24      138.27     14.70 o 
   1   9   2       11.08        8.63     10.98 o 
   2   9   2       57.50       51.91     15.43 o 
   3   9   2       76.90       98.00     18.25 o 
   4   9   2       82.58       99.43     19.05 o 
  -9  10   2       36.93       47.84     18.62 o 
  -8  10   2       47.75       35.13     17.65 o 
  -7  10   2       31.45       35.91     16.25 o 
  -6  10   2        0.47        0.00     11.25 o 
  -5  10   2       40.66       57.99     13.93 o 
  -4  10   2       46.53       41.81     20.53 o 
  -3  10   2       23.43       32.65     14.58 o 
  -2  10   2        0.59        0.00     10.36 o 
  -1  10   2       10.46       14.11     10.94 o 
   0  10   2       62.52       52.23     13.98 o 
   1  10   2        6.82       12.81     14.35 o 
   2  10   2       44.88       45.75     17.25 o 
   3  10   2        0.24        0.16     15.02 o 
  -7  11   2       34.68       36.87     17.04 o 
  -5  11   2       53.77       63.07     20.21 o 
  -4  11   2        1.26        8.00     19.68 o 
  -3  11   2       19.49       18.58     14.74 o 
  -2  11   2        7.74        0.00     12.77 o 
  -1  11   2       10.92       11.07     11.42 o 
   0  11   2       43.76       69.83     16.88 o 
   1  11   2      161.31      179.82     23.80 o 
  -5  12   2       10.83       10.57     31.54 o 
  -4  12   2       87.15      127.94     36.12 o 
  -3  12   2       84.38       95.50     20.01 o 
  -2  12   2        2.79        8.87     15.79 o 
   3 -13   3        1.15        2.19     15.65 o 
   4 -13   3        0.68        7.33     15.35 o 
  -1 -12   3       67.18       83.85     19.30 o 
   0 -12   3        2.56        3.65     15.79 o 
   1 -12   3        0.87        9.07     14.49 o 
   2 -12   3        5.64        0.00     14.62 o 
   3 -12   3        9.71       11.67     15.19 o 
   4 -12   3        4.17        8.88     14.43 o 
   5 -12   3       16.72       19.10     15.82 o 
   6 -12   3      107.10      125.23     20.87 o 
   7 -12   3       46.75       40.59     20.14 o 
  -3 -11   3        3.83        4.67     12.42 o 
  -2 -11   3        3.63        0.00     10.13 o 
  -1 -11   3       29.50       20.70     12.94 o 
   0 -11   3        6.63        2.96     15.19 o 
   1 -11   3       47.42       51.21     22.64 o 
   2 -11   3        0.47        4.53     16.17 o 
   3 -11   3        8.80       13.80     14.35 o 
   4 -11   3        9.36        4.73     13.66 o 
   5 -11   3       11.39        4.17     14.09 o 
   6 -11   3        0.86        0.00     10.42 o 
   7 -11   3       12.59       11.94     12.29 o 
   8 -11   3        6.44        7.75     12.36 o 
  -4 -10   3        6.27        2.54     11.61 o 
  -3 -10   3        7.42        0.23     10.78 o 
  -2 -10   3       65.77       58.90     12.75 o 
  -1 -10   3        1.24        0.61     10.67 o 
   0 -10   3        5.64       15.07      9.38 o 
   1 -10   3       39.60       20.65     15.80 o 
   2 -10   3      211.87      209.45     21.26 o 
   3 -10   3      237.50      253.27     22.83 o 
   4 -10   3      111.50       87.47     16.38 o 
   5 -10   3       36.22       46.55     11.35 o 
   6 -10   3       21.30        8.17      9.73 o 
   7 -10   3        0.03        0.00     10.43 o 
   8 -10   3       28.88       31.96     12.76 o 
   9 -10   3        1.51        0.00     11.63 o 
  -5  -9   3       23.03       26.17     12.40 o 
  -4  -9   3       77.90       89.05     14.29 o 
  -3  -9   3       14.21       17.73     11.07 o 
  -2  -9   3      122.74      136.33     14.65 o 
  -1  -9   3       96.13       90.17     13.06 o 
   0  -9   3      280.97      230.97     16.46 o 
   1  -9   3       25.28       23.17     10.62 o 
   2  -9   3     1596.43     1581.74     46.56 o 
   3  -9   3      454.82      447.42     20.15 o 
   4  -9   3        0.23        0.00      8.78 o 
   5  -9   3       15.07       18.69      8.90 o 
   6  -9   3      181.79      174.20     13.57 o 
   7  -9   3        5.90        6.00     10.19 o 
   8  -9   3       11.97       13.46     11.59 o 
   9  -9   3       52.66       47.37     14.01 o 
  -6  -8   3       19.18       24.00     12.34 o 
  -5  -8   3        7.21        2.36     11.20 o 
  -4  -8   3       36.63       43.22     11.77 o 
  -3  -8   3       40.74       37.96     12.26 o 
  -2  -8   3      168.45      156.24     15.36 o 
  -1  -8   3       84.15       97.77     13.12 o 
   0  -8   3      115.17      111.74     13.20 o 
   1  -8   3       13.37       17.32     10.54 o 
   2  -8   3      365.98      339.19     13.49 o 
   3  -8   3       15.42       15.16     10.01 o 
   4  -8   3       82.32       96.91     13.95 o 
   5  -8   3        5.68       14.50     10.19 o 
   6  -8   3       57.73       81.36     13.09 o 
   7  -8   3      215.50      170.30     15.69 o 
   8  -8   3       10.23       15.70     11.16 o 
   9  -8   3        6.50       17.49     11.36 o 
  10  -8   3        2.07        0.00     14.89 o 
  -7  -7   3        0.15        0.00     14.85 o 
  -6  -7   3      101.50       95.31     14.11 o 
  -5  -7   3      217.89      217.19     17.42 o 
  -4  -7   3        2.20        5.46     11.96 o 
  -3  -7   3       13.94       12.56     10.26 o 
  -2  -7   3      245.12      239.79     16.03 o 
  -1  -7   3       14.70       20.68      9.92 o 
   0  -7   3      141.42      133.94     12.10 o 
   1  -7   3     1838.04     1784.76     40.97 o 
   2  -7   3      131.18      132.81      9.88 o 
   3  -7   3      123.04      123.86     12.16 o 
   4  -7   3       26.63       32.57     10.55 o 
   5  -7   3        9.02       10.85      9.41 o 
   6  -7   3       79.91       77.54     12.84 o 
   7  -7   3        5.86        0.00     10.19 o 
   8  -7   3      471.80      476.43     22.53 o 
   9  -7   3       42.64       60.55     13.93 o 
  10  -7   3        2.93        9.59     14.16 o 
  -8  -6   3       38.69       49.33     15.92 o 
  -7  -6   3      220.22      207.01     22.45 o 
  -6  -6   3        0.03        0.00      9.66 o 
  -5  -6   3       19.16       10.20      9.69 o 
  -4  -6   3        2.95        2.52     10.27 o 
  -3  -6   3      601.31      569.18     21.22 o 
  -2  -6   3       58.54       83.91     11.20 o 
  -1  -6   3     2218.60     2226.10     35.80 o 
   0  -6   3      640.37      619.62     14.48 o 
   1  -6   3       49.26       58.12      7.43 o 
   2  -6   3       61.50       59.93      7.21 o 
   3  -6   3      398.76      371.33     15.69 o 
   4  -6   3      950.78      972.71     25.39 o 
   5  -6   3        0.11        1.03      9.89 o 
   6  -6   3        8.80        6.43      9.81 o 
   7  -6   3      447.34      421.26     20.58 o 
   8  -6   3       95.32       90.72     13.83 o 
   9  -6   3        9.74       13.63     11.65 o 
  10  -6   3       84.43       92.13     19.61 o 
  -9  -5   3        2.31        5.39     14.49 o 
  -8  -5   3       19.34       11.05     14.10 o 
  -7  -5   3       22.46       11.21     12.55 o 
  -6  -5   3      614.70      642.40     26.09 o 
  -5  -5   3      110.64      105.24     12.75 o 
  -4  -5   3      200.69      192.66     14.51 o 
  -3  -5   3      873.29      822.24     22.79 o 
  -2  -5   3       31.83       37.93      8.67 o 
  -1  -5   3      341.69      343.22     15.97 o 
   0  -5   3        4.63        5.53      6.02 o 
   1  -5   3      155.50      134.78      7.81 o 
   2  -5   3      455.66      472.99     26.38 o 
   3  -5   3      857.14      899.76     21.89 o 
   4  -5   3      568.41      530.25     17.81 o 
   5  -5   3       39.87       36.00     10.35 o 
   6  -5   3        1.48        4.32      9.70 o 
   7  -5   3       11.64       14.60     10.65 o 
   8  -5   3      147.95      152.66     14.89 o 
   9  -5   3      178.48      131.12     15.29 o 
  10  -5   3      157.81      171.97     16.70 o 
  11  -5   3       23.92       24.69     16.97 o 
  -9  -4   3       33.70       43.98     16.58 o 
  -8  -4   3       91.13      103.76     18.87 o 
  -7  -4   3       20.79        9.61     13.11 o 
  -6  -4   3      150.68      145.00     13.64 o 
  -5  -4   3      530.53      549.07     20.52 o 
  -4  -4   3      350.80      331.79     15.52 o 
  -3  -4   3      159.93      160.12     11.98 o 
  -2  -4   3     1585.56     1414.26     24.74 o 
  -1  -4   3       71.97       79.28      7.51 o 
   0  -4   3      803.22      806.52     16.96 o 
   1  -4   3      699.84      678.87     12.90 o 
   2  -4   3     3977.58     3891.47     89.63 o 
   3  -4   3      679.49      773.12     20.82 o 
   4  -4   3      909.69      949.66     22.48 o 
   5  -4   3        0.03        1.83      8.63 o 
   6  -4   3       21.13       29.65     10.20 o 
   7  -4   3      106.95      101.88     12.65 o 
   8  -4   3        0.07        0.00     10.31 o 
   9  -4   3       36.22       39.82     15.10 o 
  10  -4   3       19.66       14.50     12.07 o 
  11  -4   3        3.03        0.00     22.64 o 
 -10  -3   3        1.82        0.00     15.63 o 
  -9  -3   3        5.23        2.88     13.05 o 
  -8  -3   3        8.11       21.31     12.89 o 
  -7  -3   3      361.01      413.97     26.27 o 
  -6  -3   3        1.79        0.84      8.51 o 
  -5  -3   3      101.40      106.28      9.13 o 
  -4  -3   3      407.84      401.43     12.56 o 
  -3  -3   3      333.90      314.59     12.11 o 
  -2  -3   3       18.81       23.30      6.07 o 
  -1  -3   3     1398.76     1456.88     18.34 o 
   0  -3   3     5870.10     5628.29     80.14 o 
   1  -3   3     3136.80     3023.91     24.63 o 
   2  -3   3      145.13      135.94      9.38 o 
   3  -3   3      622.08      616.45     16.54 o 
   4  -3   3      538.21      571.51     17.48 o 
   5  -3   3       14.37       15.74      6.25 o 
   6  -3   3     1750.63     1731.33     56.72 o 
   7  -3   3     1011.21     1000.09     26.87 o 
   8  -3   3      386.80      425.67     20.32 o 
   9  -3   3      191.11      198.57     16.29 o 
  10  -3   3        7.66        0.00     11.45 o 
 -10  -2   3        6.41        3.95     14.26 o 
  -9  -2   3       62.53       77.49     16.88 o 
  -8  -2   3       71.28       72.87     15.02 o 
  -7  -2   3      462.29      429.76     29.12 o 
  -6  -2   3      135.52      134.72      9.90 o 
  -5  -2   3       14.30       22.66      6.84 o 
  -4  -2   3       44.61       46.35      6.46 o 
  -3  -2   3      369.60      357.75     11.69 o 
  -2  -2   3      291.56      279.92      9.20 o 
  -1  -2   3      843.19      812.65     13.67 o 
   0  -2   3    32596.27    32237.12    223.55 o 
   1  -2   3     3076.48     3257.53     63.03 o 
   2  -2   3      322.13      318.95      9.09 o 
   3  -2   3      515.76      564.14     14.94 o 
   4  -2   3      145.08      148.29      8.27 o 
   5  -2   3      354.41      355.36     12.22 o 
   6  -2   3        0.29        2.94      6.38 o 
   7  -2   3      230.13      221.54     11.95 o 
   8  -2   3       58.16       57.96     11.14 o 
   9  -2   3       10.53       12.91     10.78 o 
  10  -2   3       27.71       33.39     14.35 o 
 -10  -1   3        0.87        0.00     12.95 o 
  -9  -1   3        0.91        0.24     11.65 o 
  -8  -1   3       23.40       22.04     10.58 o 
  -7  -1   3        3.31        6.13     10.34 o 
  -6  -1   3      122.84      115.80      9.11 o 
  -5  -1   3      430.75      430.91     16.91 o 
  -4  -1   3      575.09      583.20     16.99 o 
  -3  -1   3      758.60      738.31     17.32 o 
  -2  -1   3     4266.30     4300.61     68.16 o 
  -1  -1   3    17072.34    17338.46    106.99 o 
   0  -1   3     2258.76     2250.35     29.65 o 
   1  -1   3        5.92        8.52      5.77 o 
   2  -1   3       74.69       69.55      6.73 o 
   3  -1   3      633.78      666.42     13.50 o 
   4  -1   3        0.57        4.73      6.06 o 
   5  -1   3     2597.61     2475.88     42.33 o 
   6  -1   3      279.42      281.58     13.32 o 
   7  -1   3        9.53        5.34      7.74 o 
   8  -1   3       70.67       56.10      9.50 o 
   9  -1   3       25.88       23.35     13.53 o 
  10  -1   3        9.14       10.96     14.09 o 
 -11   0   3       37.81       54.48     18.19 o 
 -10   0   3       10.87       14.30     12.49 o 
  -9   0   3      106.97      114.32     14.29 o 
  -8   0   3       73.98       70.62     12.56 o 
  -7   0   3       55.65       59.70     11.46 o 
  -6   0   3     1136.54     1181.71     27.81 o 
  -5   0   3      549.63      549.37     17.91 o 
  -4   0   3     9452.60    10011.44     70.52 o 
  -3   0   3     1420.56     1472.20     23.52 o 
  -2   0   3      366.36      337.35     12.91 o 
  -1   0   3     1671.47     1696.75     18.52 o 
   0   0   3       28.54       27.73      7.77 o 
   1   0   3       24.59       16.05      7.66 o 
   2   0   3     1448.98     1495.25     29.31 o 
   3   0   3     4446.41     4549.66     50.11 o 
   4   0   3     1643.25     1676.78     22.83 o 
   5   0   3       43.60       27.32      7.64 o 
   6   0   3      270.38      260.77     13.32 o 
   7   0   3      182.77      187.76     12.49 o 
   8   0   3       84.57       91.63     12.44 o 
   9   0   3        0.92       10.61     14.26 o 
  10   0   3        0.12       16.17     20.49 o 
 -11   1   3       73.64       89.12     19.16 o 
 -10   1   3       54.19       54.32     13.19 o 
  -9   1   3        3.29        2.55     10.78 o 
  -8   1   3        7.67       11.67     10.58 o 
  -7   1   3      148.85      137.30     13.48 o 
  -6   1   3       34.99       24.68      9.51 o 
  -5   1   3       91.72       80.87     10.06 o 
  -4   1   3      159.93      168.17     10.94 o 
  -3   1   3       93.92      128.81     10.57 o 
  -2   1   3      709.03      754.08     16.77 o 
  -1   1   3       16.73       22.50      6.21 o 
   0   1   3       32.99       37.65      8.02 o 
   1   1   3      700.94      682.16     20.92 o 
   2   1   3     2627.09     2634.31     31.61 o 
   3   1   3       28.43       21.54      5.38 o 
   4   1   3      593.56      620.83     14.95 o 
   5   1   3        4.47        9.87      5.98 o 
   6   1   3       83.01       70.97      8.59 o 
   7   1   3      757.53      659.97     23.34 o 
   8   1   3       14.04       10.33      9.99 o 
   9   1   3       16.11       25.58     13.50 o 
 -11   2   3       40.25       34.02     16.70 o 
 -10   2   3        0.01        0.00     14.35 o 
  -9   2   3       28.55       14.12     11.53 o 
  -8   2   3       12.42        2.18     10.08 o 
  -7   2   3       27.81       29.93     10.23 o 
  -6   2   3      343.55      357.69     16.77 o 
  -5   2   3     4622.22     4648.64     60.72 o 
  -4   2   3       46.35       47.65      8.69 o 
  -3   2   3      437.42      435.44     14.50 o 
  -2   2   3      204.72      184.31      8.22 o 
  -1   2   3       34.02       38.27      6.67 o 
   0   2   3        3.77       12.27      6.25 o 
   1   2   3       91.84       87.40      9.22 o 
   2   2   3     3760.27     3693.17     71.44 o 
   3   2   3      839.10      815.71     16.15 o 
   4   2   3       76.69       90.32      8.31 o 
   5   2   3        6.86        7.36      6.95 o 
   6   2   3      431.23      433.75     19.15 o 
   7   2   3       19.35       25.25      9.91 o 
   8   2   3       75.56       88.19     15.35 o 
   9   2   3      100.74      105.60     18.10 o 
 -11   3   3        0.16        0.00     15.41 o 
 -10   3   3        0.98        6.14     13.84 o 
  -9   3   3       16.39       10.98     11.40 o 
  -8   3   3      156.02      177.23     15.44 o 
  -7   3   3      434.01      460.02     20.66 o 
  -6   3   3     1283.22     1359.55     36.06 o 
  -5   3   3      589.52      543.24     18.33 o 
  -4   3   3      102.55      130.76      8.22 o 
  -3   3   3      301.21      265.12      9.96 o 
  -2   3   3      829.88      872.84     15.63 o 
  -1   3   3     1087.74     1173.35     18.06 o 
   0   3   3     1607.77     1679.09     31.07 o 
   1   3   3     4576.70     4696.23     62.79 o 
   2   3   3     1577.84     1613.08     22.05 o 
   3   3   3      303.16      325.40     12.76 o 
   4   3   3        6.67        7.43      6.99 o 
   5   3   3      900.22      831.43     24.06 o 
   6   3   3      162.08      137.42     16.76 o 
   7   3   3        1.06        0.00     11.12 o 
   8   3   3       48.64       64.19     15.57 o 
   9   3   3       44.95       45.50     15.65 o 
 -11   4   3        3.82        4.97     15.41 o 
 -10   4   3      111.22      132.11     19.40 o 
  -9   4   3       79.38       90.68     17.61 o 
  -8   4   3      223.95      241.64     17.09 o 
  -7   4   3       20.26       16.90     10.77 o 
  -6   4   3      589.24      566.49     20.67 o 
  -5   4   3        0.07        0.38      6.58 o 
  -4   4   3      465.92      497.62     13.62 o 
  -3   4   3      151.82      141.35      8.86 o 
  -2   4   3       10.43       12.36      6.84 o 
  -1   4   3      372.52      397.75     14.23 o 
   0   4   3       20.13       16.62      6.98 o 
   1   4   3        9.77        6.13      6.97 o 
   2   4   3        5.46        1.08      7.72 o 
   3   4   3     1211.57     1181.87     21.89 o 
   4   4   3     2159.40     2226.46     31.69 o 
   5   4   3        3.00        0.00     10.07 o 
   6   4   3       10.14        0.00      9.71 o 
   7   4   3       18.16       24.66     12.17 o 
   8   4   3       33.04       39.31     14.74 o 
 -11   5   3        5.93        0.00     14.74 o 
 -10   5   3      118.74      148.12     20.56 o 
  -9   5   3       65.98       80.01     17.48 o 
  -8   5   3        0.10        0.41     12.30 o 
  -7   5   3      669.20      629.79     22.21 o 
  -6   5   3      258.10      254.41     15.65 o 
  -5   5   3       86.58       85.55      8.89 o 
  -4   5   3      684.83      662.08     16.43 o 
  -3   5   3       24.95       22.72      7.50 o 
  -2   5   3       57.59       51.45      8.40 o 
  -1   5   3        1.45        0.00      6.84 o 
   0   5   3      149.62      157.37     10.90 o 
   1   5   3      119.85      121.79     10.37 o 
   2   5   3       57.63       50.29      9.43 o 
   3   5   3       17.99       21.10      9.87 o 
   4   5   3        0.00        1.57     10.74 o 
   5   5   3       21.39       30.18     12.17 o 
   6   5   3       63.62       67.56     30.73 o 
   7   5   3      168.11      159.38     19.18 o 
 -11   6   3        8.87        4.13     15.41 o 
 -10   6   3       10.00       18.83     16.14 o 
  -9   6   3      226.74      263.46     24.48 o 
  -8   6   3       76.28       58.90     16.03 o 
  -7   6   3      334.11      307.51     30.19 o 
  -6   6   3       48.62       49.21     12.00 o 
  -5   6   3     1055.31     1066.84     22.55 o 
  -4   6   3      512.77      532.53     16.64 o 
  -3   6   3      137.49      129.03     10.54 o 
  -2   6   3     1250.16     1280.62     23.49 o 
  -1   6   3       64.83       74.25      9.20 o 
   0   6   3        1.79        6.47      8.68 o 
   1   6   3       17.79       22.18      9.21 o 
   2   6   3      668.76      730.14     23.98 o 
   3   6   3      402.88      431.55     26.49 o 
   4   6   3       35.46       19.25     12.73 o 
   5   6   3       71.93       59.77     14.20 o 
   6   6   3       37.77       43.06     13.88 o 
   7   6   3        9.73        5.47     12.94 o 
 -10   7   3        0.00        0.00     13.76 o 
  -9   7   3        8.09       24.49     14.20 o 
  -8   7   3       20.94       34.43     14.56 o 
  -7   7   3      264.20      301.35     24.20 o 
  -6   7   3      535.39      456.40     30.73 o 
  -5   7   3        4.41        8.48      8.66 o 
  -4   7   3       29.14       22.36      9.71 o 
  -3   7   3        7.37       11.68      8.86 o 
  -2   7   3      272.08      264.43     13.61 o 
  -1   7   3      574.28      562.06     18.18 o 
   0   7   3       45.20       49.83     11.49 o 
   1   7   3      597.00      605.62     23.05 o 
   2   7   3      161.56      174.92     25.07 o 
   3   7   3        0.58        4.31     12.20 o 
   4   7   3        1.54        0.00     11.97 o 
   5   7   3       15.63       10.44     12.18 o 
   6   7   3        5.23        7.86     12.94 o 
 -10   8   3        8.88       18.37     16.14 o 
  -9   8   3        0.88       10.36     14.53 o 
  -8   8   3       21.89       17.13     14.16 o 
  -7   8   3        0.90        0.00     13.48 o 
  -6   8   3       27.22       26.49     13.36 o 
  -5   8   3       95.56       76.89     12.92 o 
  -4   8   3      179.35      185.43     13.08 o 
  -3   8   3      128.59      148.26     13.01 o 
  -2   8   3       10.16        3.60      8.12 o 
  -1   8   3        0.05        0.00      9.51 o 
   0   8   3        4.44       14.53      9.73 o 
   1   8   3       21.00       19.20     13.50 o 
   2   8   3       27.57       29.69     14.29 o 
   3   8   3      245.64      245.82     32.35 o 
   4   8   3       25.54       25.07     14.85 o 
   5   8   3        8.38       12.57     13.34 o 
  -9   9   3       53.05       75.14     23.72 o 
  -8   9   3      182.88      203.66     23.93 o 
  -7   9   3       32.25       36.72     15.35 o 
  -6   9   3       12.12        7.92     13.63 o 
  -5   9   3        2.59        7.67     11.40 o 
  -4   9   3       19.29       14.99      9.85 o 
  -3   9   3       15.02       10.01     10.13 o 
  -2   9   3      213.62      206.33     15.71 o 
  -1   9   3      145.75      183.78     16.34 o 
   0   9   3       42.47       41.24     13.34 o 
   1   9   3        0.01        4.58     13.72 o 
   2   9   3       11.37        4.12     13.91 o 
   3   9   3       39.80       32.08     15.63 o 
  -8  10   3       22.14       21.95     16.75 o 
  -7  10   3       15.82        0.18     15.65 o 
  -6  10   3       19.93       19.68     15.35 o 
  -5  10   3        6.33       16.32     11.67 o 
  -4  10   3      223.85      197.22     22.95 o 
  -3  10   3       35.52       28.10     11.18 o 
  -2  10   3       58.12       50.00     12.19 o 
  -1  10   3      173.02      180.39     20.32 o 
   0  10   3        6.82       11.34     13.58 o 
   1  10   3        0.14        6.57     14.81 o 
   2  10   3        7.42        0.00     14.35 o 
  -7  11   3        8.61        0.00     16.25 o 
  -6  11   3        0.27       15.09     28.57 o 
  -5  11   3        8.54       13.83     17.61 o 
  -4  11   3       15.06        0.00     17.14 o 
  -3  11   3       96.56      102.61     23.72 o 
  -2  11   3       49.27       52.40     16.04 o 
  -1  11   3       35.92       24.29     15.41 o 
   0  11   3       30.29       28.27     14.85 o 
   3 -13   4       31.52       33.31     16.19 o 
  -1 -12   4       30.65       38.01     17.72 o 
   0 -12   4       83.76       80.07     18.80 o 
   1 -12   4        9.19       17.97     16.00 o 
   2 -12   4       16.08       18.32     15.02 o 
   3 -12   4       34.72       42.70     15.93 o 
   4 -12   4        7.45        6.57     14.81 o 
   5 -12   4       12.96       30.18     16.58 o 
   6 -12   4        1.17       20.92     16.04 o 
  -3 -11   4       15.16       13.18     12.61 o 
  -2 -11   4        8.74        0.00     11.03 o 
  -1 -11   4        1.02        2.18     15.02 o 
   0 -11   4       71.73       87.85     18.48 o 
   1 -11   4        7.43        7.24     15.16 o 
   2 -11   4      184.41      165.55     20.65 o 
   3 -11   4       75.87       78.49     17.09 o 
   4 -11   4        0.67        4.31     12.96 o 
   5 -11   4        9.38        0.00     13.88 o 
   6 -11   4        1.80       13.38     10.56 o 
   7 -11   4        5.59        6.29     12.28 o 
   8 -11   4        8.22       15.47     13.12 o 
  -4 -10   4        0.69        0.07     11.65 o 
  -3 -10   4       16.63       24.69     12.07 o 
  -2 -10   4        0.12        7.11     11.25 o 
  -1 -10   4      144.15      157.54     16.38 o 
   0 -10   4        1.70        9.58     13.47 o 
   1 -10   4        1.25        9.93     13.20 o 
   2 -10   4      247.11      217.41     21.86 o 
   3 -10   4        6.29        0.12     12.51 o 
   4 -10   4       15.70        0.00     11.36 o 
   5 -10   4       49.14       47.53     12.35 o 
   6 -10   4       13.08       16.31     11.29 o 
   7 -10   4       13.76       24.84      9.85 o 
   8 -10   4       24.44       15.85     11.94 o 
   9 -10   4        0.88        0.07     12.96 o 
  -5  -9   4        2.26        0.00     11.24 o 
  -4  -9   4        2.76        0.00     11.96 o 
  -3  -9   4       18.34       28.01     11.31 o 
  -2  -9   4       50.52       53.60     12.61 o 
  -1  -9   4      466.63      479.53     22.81 o 
   0  -9   4      279.91      271.82     17.16 o 
   1  -9   4       28.50       34.09     15.73 o 
   2  -9   4        3.08       15.38     13.45 o 
   3  -9   4       32.50       47.38     11.56 o 
   4  -9   4       75.42       70.87     11.82 o 
   5  -9   4      266.39      269.42     17.70 o 
   6  -9   4      461.81      467.89     22.29 o 
   7  -9   4        0.67        9.89     11.25 o 
   8  -9   4        0.11        0.00     11.63 o 
   9  -9   4        8.74        7.16     12.48 o 
  -6  -8   4       14.20        2.89     14.25 o 
  -5  -8   4       61.57       61.00     13.48 o 
  -4  -8   4       17.04       28.73     11.68 o 
  -3  -8   4        1.75        3.45     10.21 o 
  -2  -8   4        1.51        5.11     10.30 o 
  -1  -8   4      153.21      175.46     15.07 o 
   0  -8   4        8.32        7.35     10.27 o 
   1  -8   4      583.11      578.28     20.38 o 
   2  -8   4       14.98       15.34     10.02 o 
   3  -8   4      141.78      135.34     13.58 o 
   4  -8   4        2.80        0.00      9.52 o 
   5  -8   4       21.86       22.58      9.80 o 
   6  -8   4       10.97        7.35     10.89 o 
   7  -8   4        0.20        0.00     10.42 o 
   8  -8   4        2.13        2.29     11.07 o 
   9  -8   4       42.71       34.82     12.95 o 
  10  -8   4       27.38       32.75     14.24 o 
  -7  -7   4       65.05       54.45     17.15 o 
  -6  -7   4        6.31        0.68     14.43 o 
  -5  -7   4      107.29      107.24     13.96 o 
  -4  -7   4       10.80        7.53      9.93 o 
  -3  -7   4      109.58       91.58     13.06 o 
  -2  -7   4       59.51       44.54     10.77 o 
  -1  -7   4      495.38      510.85     20.37 o 
   0  -7   4       40.82       46.43      8.52 o 
   1  -7   4        0.30        2.46      7.26 o 
   2  -7   4      211.35      204.11     10.90 o 
   3  -7   4      423.23      424.50     18.23 o 
   4  -7   4      250.62      255.84     15.65 o 
   5  -7   4      139.07      159.83     14.26 o 
   6  -7   4       16.07        6.30     10.50 o 
   7  -7   4       88.79       85.51     13.57 o 
   8  -7   4        2.45        5.38     11.65 o 
   9  -7   4        0.62        0.00     11.51 o 
  10  -7   4       78.33       86.37     14.97 o 
  -8  -6   4        7.39        0.00     13.33 o 
  -7  -6   4        5.83        3.46     12.89 o 
  -6  -6   4      165.14      156.34     19.82 o 
  -5  -6   4      555.51      588.12     24.11 o 
  -4  -6   4      667.42      703.89     24.75 o 
  -3  -6   4        0.13        0.00      9.64 o 
  -2  -6   4       44.96       43.58     10.06 o 
  -1  -6   4       13.24       22.13      9.45 o 
   0  -6   4      518.39      498.75     13.73 o 
   1  -6   4      286.47      292.60     11.75 o 
   2  -6   4      228.69      205.38     10.02 o 
   3  -6   4      332.89      321.43     15.95 o 
   4  -6   4       42.31       43.86     10.31 o 
   5  -6   4        4.09       15.81     10.67 o 
   6  -6   4       67.22       64.64     12.54 o 
   7  -6   4      223.82      236.07     17.49 o 
   8  -6   4       64.30       60.37     12.74 o 
   9  -6   4       77.78      106.70     15.38 o 
  10  -6   4       67.76       68.38     14.90 o 
  -9  -5   4       54.91       58.98     18.73 o 
  -8  -5   4        6.78        0.00     13.91 o 
  -7  -5   4        2.93        0.00     13.53 o 
  -6  -5   4      215.89      251.75     23.44 o 
  -5  -5   4        3.55        4.99     10.44 o 
  -4  -5   4        2.19        0.00      9.17 o 
  -3  -5   4       45.85       46.42      9.78 o 
  -2  -5   4      285.79      322.07     15.56 o 
  -1  -5   4       92.88       93.71      8.39 o 
   0  -5   4      588.01      565.80     16.50 o 
   1  -5   4      333.41      323.93     11.04 o 
   2  -5   4      768.44      756.86     15.04 o 
   3  -5   4       22.35       22.39      8.54 o 
   4  -5   4      267.66      273.91     15.37 o 
   5  -5   4      148.60      147.65     13.72 o 
   6  -5   4      701.40      699.33     24.23 o 
   7  -5   4       62.07       52.16     11.83 o 
   8  -5   4      107.49       90.84     13.55 o 
   9  -5   4       39.77       37.93     11.89 o 
  10  -5   4        0.30        7.09     12.50 o 
  -9  -4   4       19.66       29.36     15.57 o 
  -8  -4   4        9.32       14.56     14.49 o 
  -7  -4   4      115.08      125.82     18.96 o 
  -6  -4   4      305.05      293.77     22.45 o 
  -5  -4   4      388.76      415.70     18.21 o 
  -4  -4   4        1.64        0.00      7.03 o 
  -3  -4   4        0.68        0.00      6.61 o 
  -2  -4   4        1.43        2.71      6.72 o 
  -1  -4   4      166.09      158.91      9.44 o 
   0  -4   4      810.50      801.31     15.69 o 
   1  -4   4      720.35      689.88     15.33 o 
   2  -4   4       60.43       66.32      6.56 o 
   3  -4   4      223.48      210.37     11.98 o 
   4  -4   4      650.94      680.40     20.62 o 
   5  -4   4      400.86      447.20     18.93 o 
   6  -4   4       55.93       63.35     11.31 o 
   7  -4   4      489.06      482.43     20.94 o 
   8  -4   4      701.85      732.79     26.17 o 
   9  -4   4       19.66       31.39     11.62 o 
  10  -4   4        5.08        2.96     14.47 o 
 -10  -3   4        1.13        0.00     15.43 o 
  -9  -3   4       26.10       32.99     14.64 o 
  -8  -3   4       53.74       69.19     16.00 o 
  -7  -3   4      501.68      523.79     29.73 o 
  -6  -3   4      138.86      143.37     13.01 o 
  -5  -3   4       14.27       14.40      7.61 o 
  -4  -3   4       34.36       41.70      7.39 o 
  -3  -3   4      131.95      121.23      8.53 o 
  -2  -3   4      268.34      259.63      9.99 o 
  -1  -3   4      327.26      317.26     10.98 o 
   0  -3   4     1492.61     1472.92     19.30 o 
   1  -3   4       71.94       68.14      7.08 o 
   2  -3   4      319.88      298.99      9.88 o 
   3  -3   4     1239.01     1281.06     28.07 o 
   4  -3   4      273.07      278.00     12.13 o 
   5  -3   4      171.55      185.22     10.28 o 
   6  -3   4      106.94       92.02     11.81 o 
   7  -3   4       13.80       18.25     10.38 o 
   8  -3   4       26.43       20.56     10.81 o 
   9  -3   4        3.92        2.40     12.42 o 
  10  -3   4       43.67       66.23     16.66 o 
 -10  -2   4        0.32        0.00     13.82 o 
  -9  -2   4       26.54       19.95     13.05 o 
  -8  -2   4       82.20       65.75     15.63 o 
  -7  -2   4      101.66      126.35     13.99 o 
  -6  -2   4      130.22      134.03     13.38 o 
  -5  -2   4       89.99       87.66      8.57 o 
  -4  -2   4     1354.21     1339.75     20.36 o 
  -3  -2   4      284.19      255.33      9.42 o 
  -2  -2   4      689.99      676.83     13.62 o 
  -1  -2   4      794.57      808.73     14.48 o 
   0  -2   4       36.07       40.80      6.50 o 
   1  -2   4     2936.46     3010.99     26.42 o 
   2  -2   4       74.61       78.49      6.82 o 
   3  -2   4      609.49      617.05     15.20 o 
   4  -2   4      639.53      583.17     14.30 o 
   5  -2   4        2.66        6.33      6.36 o 
   6  -2   4       27.71       29.96      7.64 o 
   7  -2   4      121.74      136.00     13.71 o 
   8  -2   4        4.84        2.79     11.58 o 
   9  -2   4       32.97       33.90     13.82 o 
  10  -2   4       43.44       37.29     15.19 o 
 -10  -1   4        4.20       12.18     14.09 o 
  -9  -1   4       35.07       39.23     13.72 o 
  -8  -1   4       10.27        7.45      9.29 o 
  -7  -1   4        1.00        3.44     11.23 o 
  -6  -1   4        5.59       15.84     10.84 o 
  -5  -1   4      469.05      498.71     22.10 o 
  -4  -1   4       89.28       84.48     10.46 o 
  -3  -1   4     3498.05     3312.94     95.36 o 
  -2  -1   4     1225.05     1227.44     24.04 o 
  -1  -1   4      449.67      463.68     10.96 o 
   0  -1   4     1714.13     1774.33     25.99 o 
   1  -1   4       51.11       59.57      7.91 o 
   2  -1   4       42.48       47.12      8.07 o 
   3  -1   4      970.18      995.64     16.68 o 
   4  -1   4      660.37      636.21     15.07 o 
   5  -1   4      506.76      501.26     15.20 o 
   6  -1   4        1.46        0.00      7.44 o 
   7  -1   4        6.91        7.55      7.11 o 
   8  -1   4       36.28       28.03     19.14 o 
   9  -1   4        5.79       16.82     13.58 o 
  10  -1   4        0.21        7.52     22.91 o 
 -10   0   4       34.56       51.93     13.90 o 
  -9   0   4      133.62      113.67     14.52 o 
  -8   0   4       25.64       51.15     12.68 o 
  -7   0   4      107.38      124.18     14.13 o 
  -6   0   4      169.36      158.07     14.15 o 
  -5   0   4      274.66      291.18     15.56 o 
  -4   0   4      154.70      161.01     11.93 o 
  -3   0   4      138.56      173.65     11.10 o 
  -2   0   4     1091.42     1046.90     26.95 o 
  -1   0   4      173.90      166.77      8.69 o 
   0   0   4     2610.73     2620.55     46.11 o 
   1   0   4       61.64       82.52      8.83 o 
   2   0   4      113.38      134.80     10.19 o 
   3   0   4      505.76      514.93     16.32 o 
   4   0   4      787.25      702.72     22.48 o 
   5   0   4        8.39        7.51      7.54 o 
   6   0   4      131.77      139.13     12.61 o 
   7   0   4      287.88      283.48     16.80 o 
   8   0   4      321.56      343.62     19.64 o 
   9   0   4       29.63       12.26     14.81 o 
 -11   1   4        0.42        3.72     15.79 o 
 -10   1   4       82.76       79.87     14.74 o 
  -9   1   4        1.15        1.03     11.69 o 
  -8   1   4      165.88      187.35     15.94 o 
  -7   1   4     1088.49     1041.49     47.98 o 
  -6   1   4       15.41        0.88     10.34 o 
  -5   1   4       82.42       69.59     10.94 o 
  -4   1   4      237.93      260.74     13.79 o 
  -3   1   4      387.43      391.84     14.72 o 
  -2   1   4      216.03      188.37      7.88 o 
  -1   1   4     4284.28     4255.66     31.50 o 
   0   1   4     1498.92     1544.46     28.07 o 
   1   1   4     3270.30     3558.87     49.60 o 
   2   1   4      976.59     1005.08     37.05 o 
   3   1   4       33.67       26.25      8.04 o 
   4   1   4       94.09       87.24      7.76 o 
   5   1   4       24.70       30.35      9.58 o 
   6   1   4      242.67      239.11     15.52 o 
   7   1   4      109.21       88.76     12.08 o 
   8   1   4       74.45       46.70     11.30 o 
   9   1   4        2.38        0.00     12.42 o 
 -11   2   4       17.57        0.00     15.28 o 
 -10   2   4        5.33        0.00     12.15 o 
  -9   2   4        2.34        8.86     11.24 o 
  -8   2   4      138.44      126.92     14.38 o 
  -7   2   4       22.67       23.58     11.05 o 
  -6   2   4      100.04      101.03     12.43 o 
  -5   2   4       30.59       36.96     10.31 o 
  -4   2   4      325.83      332.64     14.72 o 
  -3   2   4       20.90       11.18      8.14 o 
  -2   2   4     2220.52     2188.62     25.37 o 
  -1   2   4       22.17       16.88      5.73 o 
   0   2   4      476.59      471.92     15.28 o 
   1   2   4       40.39       54.39      9.12 o 
   2   2   4        6.93        7.80      8.52 o 
   3   2   4      638.05      671.85     21.13 o 
   4   2   4      799.37      779.39     23.05 o 
   5   2   4      817.33      842.79     25.89 o 
   6   2   4        0.27        0.00      8.61 o 
   7   2   4       19.89       15.63     11.52 o 
   8   2   4       24.56       16.61     12.42 o 
   9   2   4        0.43        6.66     12.76 o 
 -11   3   4      101.16      142.43     22.53 o 
 -10   3   4      119.84      152.59     21.41 o 
  -9   3   4       57.59       76.00     13.78 o 
  -8   3   4       89.77       68.92     12.30 o 
  -7   3   4        5.44        0.37     10.66 o 
  -6   3   4      171.35      154.70     14.43 o 
  -5   3   4     1100.65     1179.43     29.71 o 
  -4   3   4      785.86      769.80     20.99 o 
  -3   3   4      201.51      181.34      9.23 o 
  -2   3   4     3699.09     3725.66     52.22 o 
  -1   3   4       43.99       36.67      6.99 o 
   0   3   4      330.75      325.01     11.04 o 
   1   3   4      493.74      512.52     17.72 o 
   2   3   4      451.90      467.21     18.89 o 
   3   3   4     1158.38     1106.13     26.58 o 
   4   3   4     1382.53     1369.86     31.18 o 
   5   3   4      395.46      387.38     19.34 o 
   6   3   4        0.91        1.07     10.53 o 
   7   3   4        7.58       12.82     11.97 o 
   8   3   4       10.56       10.37     12.43 o 
 -11   4   4       67.20       95.77     20.32 o 
 -10   4   4       59.95       41.33     16.97 o 
  -9   4   4        3.37        0.00     14.04 o 
  -8   4   4       10.04        3.38     10.92 o 
  -7   4   4       47.42       32.36     11.56 o 
  -6   4   4       37.22       49.08     11.40 o 
  -5   4   4      452.57      469.69     18.48 o 
  -4   4   4      335.95      318.37     12.21 o 
  -3   4   4      659.26      684.33     16.22 o 
  -2   4   4       51.65       52.16      7.91 o 
  -1   4   4      302.72      311.92     12.74 o 
   0   4   4     1910.49     1808.59     24.59 o 
   1   4   4        2.64        2.92      7.48 o 
   2   4   4     1058.86     1108.78     21.62 o 
   3   4   4      109.62      106.08     12.48 o 
   4   4   4      449.90      392.23     18.80 o 
   5   4   4       17.07       17.39     11.13 o 
   6   4   4        0.28        1.17     11.80 o 
   7   4   4        4.42       12.55     12.35 o 
   8   4   4        1.47        6.83     13.58 o 
 -11   5   4        3.64        5.54     15.92 o 
 -10   5   4       30.47       41.91     17.09 o 
  -9   5   4       17.80       13.63     14.56 o 
  -8   5   4        2.76       10.11     13.58 o 
  -7   5   4       59.41       51.47     12.35 o 
  -6   5   4      484.67      492.91     21.16 o 
  -5   5   4      313.71      282.54     16.54 o 
  -4   5   4        5.73       13.18      8.16 o 
  -3   5   4        2.83        0.33      8.96 o 
  -2   5   4      138.94      151.83     10.57 o 
  -1   5   4        1.11        0.00      7.66 o 
   0   5   4       43.73       39.15      8.74 o 
   1   5   4     1448.42     1449.99     25.41 o 
   2   5   4     2148.64     2202.17     60.99 o 
   3   5   4       29.29       34.77     13.43 o 
   4   5   4      173.14      197.41     19.79 o 
   5   5   4       16.47        5.09     11.13 o 
   6   5   4        5.62        5.88     12.04 o 
   7   5   4       40.33       39.46     14.58 o 
 -10   6   4       13.59       28.65     17.25 o 
  -9   6   4       16.77       17.14     13.84 o 
  -8   6   4       71.90       72.37     16.32 o 
  -7   6   4       71.12       68.68     12.74 o 
  -6   6   4     1354.32     1343.72     31.98 o 
  -5   6   4      757.01      710.46     23.45 o 
  -4   6   4      486.29      455.79     16.16 o 
  -3   6   4      679.52      644.83     18.55 o 
  -2   6   4        0.91        6.57      8.35 o 
  -1   6   4      206.55      200.17     11.97 o 
   0   6   4      146.94      148.56     11.82 o 
   1   6   4     1203.09     1173.23     29.34 o 
   2   6   4       14.33       20.56     13.15 o 
   3   6   4        1.10        8.34     12.38 o 
   4   6   4        0.06        5.10     12.28 o 
   5   6   4       77.17       60.40     14.62 o 
   6   6   4        0.56        0.46     12.69 o 
 -10   7   4       18.97       31.18     21.83 o 
  -9   7   4       23.29       22.36     15.93 o 
  -8   7   4       10.47       14.22     14.50 o 
  -7   7   4        2.73        8.30     13.56 o 
  -6   7   4       31.33       37.34     11.50 o 
  -5   7   4        7.95        4.98     10.40 o 
  -4   7   4      142.41      149.40     12.72 o 
  -3   7   4      386.52      376.13     16.13 o 
  -2   7   4       99.17       97.34     11.88 o 
  -1   7   4        3.02        0.00      8.23 o 
   0   7   4      175.34      196.45     19.05 o 
   1   7   4        2.34       19.78     13.15 o 
   2   7   4       30.61       30.13     14.43 o 
   3   7   4      216.59      247.13     23.77 o 
   4   7   4       23.22       26.68     13.34 o 
   5   7   4        6.93       11.55     13.15 o 
  -9   8   4       24.09       14.43     16.31 o 
  -8   8   4       13.70        0.08     14.23 o 
  -7   8   4        0.81        5.68     14.88 o 
  -6   8   4       71.79       55.88     15.75 o 
  -5   8   4        7.92       12.38     10.11 o 
  -4   8   4      108.76      117.71     14.44 o 
  -3   8   4      189.52      188.47     13.54 o 
  -2   8   4       32.53       27.28      9.94 o 
  -1   8   4      142.73      151.96     18.67 o 
   0   8   4      111.75      117.63     17.42 o 
   1   8   4        3.56        5.62     12.04 o 
   2   8   4       33.82       41.52     14.29 o 
   3   8   4        2.29        0.00     12.94 o 
   4   8   4        0.08        2.96     14.10 o 
  -9   9   4       12.87       13.45     17.15 o 
  -8   9   4        7.65       13.41     16.18 o 
  -7   9   4        3.44        0.00     14.56 o 
  -6   9   4        9.68       18.36     15.28 o 
  -5   9   4      141.98      157.58     21.09 o 
  -4   9   4        4.09        8.62      9.65 o 
  -3   9   4       37.01       45.70     12.83 o 
  -2   9   4      142.32      154.99     18.88 o 
  -1   9   4        7.44        0.00     12.28 o 
   0   9   4       90.41       95.57     18.87 o 
   1   9   4        4.17        2.76     12.17 o 
   2   9   4      391.88      415.64     42.05 o 
   3   9   4        5.35        2.77     14.04 o 
  -7  10   4       47.05       50.80     18.39 o 
  -6  10   4       46.09       59.09     18.00 o 
  -5  10   4       42.57       43.18     17.72 o 
  -4  10   4       72.37       72.78     19.26 o 
  -3  10   4       10.92       10.56     13.58 o 
  -2  10   4       18.13       14.05     13.33 o 
  -1  10   4       20.31       20.23     14.47 o 
   0  10   4       22.74       26.63     14.38 o 
   1  10   4        5.61       16.99     15.79 o 
  -5  11   4        6.74        0.00     29.11 o 
  -4  11   4      111.75      121.83     30.19 o 
  -3  11   4       12.69       34.50     24.80 o 
  -2  11   4       10.47        7.66     15.02 o 
  -1 -12   5       40.78       43.77     18.19 o 
   0 -12   5        2.82        8.34     15.79 o 
   1 -12   5       27.73       20.62     17.27 o 
   2 -12   5       23.33       25.13     15.41 o 
   3 -12   5        0.52        0.00     14.64 o 
   4 -12   5       25.59       37.46     16.58 o 
   5 -12   5       30.43       28.98     15.50 o 
   6 -12   5        1.60        8.89     13.72 o 
  -3 -11   5       33.09       39.66     13.65 o 
  -2 -11   5       18.28       25.17     12.57 o 
  -1 -11   5       14.74       21.10     16.38 o 
   0 -11   5        2.87        0.00     13.50 o 
   1 -11   5        1.49        0.00     13.58 o 
   2 -11   5        0.34        0.00     14.89 o 
   3 -11   5       47.11       51.52     16.76 o 
   4 -11   5       98.02      111.58     18.87 o 
   5 -11   5       35.72       29.65     14.87 o 
   6 -11   5       11.44       11.30     11.36 o 
   7 -11   5       15.77       13.64     14.78 o 
  -4 -10   5       11.38        0.83     12.08 o 
  -3 -10   5       31.40       37.92     12.55 o 
  -2 -10   5       34.09       31.38     12.51 o 
  -1 -10   5       53.70       59.47     13.16 o 
   0 -10   5      194.86      173.63     20.18 o 
   1 -10   5       18.22       32.08     14.49 o 
   2 -10   5       31.14       28.01     15.19 o 
   3 -10   5       14.03        6.42     13.33 o 
   4 -10   5       86.93       75.00     16.00 o 
   5 -10   5      129.20      119.64     14.63 o 
   6 -10   5        0.02        0.00      9.79 o 
   7 -10   5      144.88      124.17     16.28 o 
   8 -10   5        0.37        0.00     12.23 o 
  -5  -9   5        5.52        7.18     11.98 o 
  -4  -9   5        1.32        0.00     11.26 o 
  -3  -9   5        9.87       12.66     11.34 o 
  -2  -9   5      223.74      210.85     17.20 o 
  -1  -9   5       35.08       21.38     11.52 o 
   0  -9   5     1068.21     1177.75     33.13 o 
   1  -9   5      361.25      368.55     25.51 o 
   2  -9   5        0.05        0.00     12.15 o 
   3  -9   5        8.47       13.31     10.21 o 
   4  -9   5       83.29       71.89     11.88 o 
   5  -9   5      193.39      185.28     15.72 o 
   6  -9   5       38.23       36.81     10.67 o 
   7  -9   5       19.88       12.96     11.33 o 
   8  -9   5      126.55      144.74     17.05 o 
   9  -9   5       60.68       72.72     15.32 o 
  -6  -8   5       24.33       30.46     16.39 o 
  -5  -8   5        8.54        4.18     10.67 o 
  -4  -8   5        3.55        4.00     10.52 o 
  -3  -8   5        1.08        0.00      9.89 o 
  -2  -8   5       12.00        5.57     10.61 o 
  -1  -8   5      668.22      667.53     24.55 o 
   0  -8   5      241.22      240.99     15.84 o 
   1  -8   5      130.83      137.24     12.80 o 
   2  -8   5       40.21       29.26     12.13 o 
   3  -8   5      508.65      481.14     20.80 o 
   4  -8   5      263.80      258.74     16.65 o 
   5  -8   5        3.66        0.00      9.27 o 
   6  -8   5      191.36      181.54     16.13 o 
   7  -8   5       12.43       16.33     11.22 o 
   8  -8   5       19.86       12.37     12.16 o 
   9  -8   5        1.28        0.00     11.61 o 
  -7  -7   5        9.35        1.13     14.47 o 
  -6  -7   5       52.69       61.00     16.72 o 
  -5  -7   5        2.91        0.08     10.52 o 
  -4  -7   5       33.62       24.85     10.60 o 
  -3  -7   5      410.79      422.37     20.84 o 
  -2  -7   5      110.21      111.28     12.90 o 
  -1  -7   5      550.24      525.46     23.93 o 
   0  -7   5       30.03       28.92      8.27 o 
   1  -7   5        6.51        4.83      7.86 o 
   2  -7   5       18.89       24.35     10.09 o 
   3  -7   5      626.81      613.75     22.44 o 
   4  -7   5       10.25        5.71      9.81 o 
   5  -7   5        8.67       13.99     10.17 o 
   6  -7   5      250.15      272.16     18.44 o 
   7  -7   5       75.49       73.66     12.69 o 
   8  -7   5        8.85        1.58     10.96 o 
   9  -7   5        1.04       13.80     12.65 o 
  10  -7   5       45.57       63.14     18.67 o 
  -8  -6   5       99.05       95.11     18.88 o 
  -7  -6   5        7.77        7.82     12.95 o 
  -6  -6   5       55.48       69.92     16.76 o 
  -5  -6   5        1.71        2.32      9.64 o 
  -4  -6   5      247.29      230.05     16.27 o 
  -3  -6   5      372.22      373.22     19.18 o 
  -2  -6   5      523.19      514.45     19.82 o 
  -1  -6   5      536.48      542.97     15.87 o 
   0  -6   5      116.29      122.79      9.84 o 
   1  -6   5       67.72       63.62      8.57 o 
   2  -6   5      119.40      113.24      9.38 o 
   3  -6   5        5.54        2.94      9.48 o 
   4  -6   5      208.60      195.73     14.50 o 
   5  -6   5     1005.78     1044.10     29.11 o 
   6  -6   5      637.42      652.45     24.97 o 
   7  -6   5       31.20       16.45     11.12 o 
   8  -6   5        0.11        0.00     10.56 o 
   9  -6   5        9.50       12.75     11.75 o 
  10  -6   5        7.05        6.76     14.49 o 
  -8  -5   5        3.20       16.95     14.85 o 
  -7  -5   5        8.15        3.10     13.28 o 
  -6  -5   5       32.49       24.78     12.73 o 
  -5  -5   5       90.77       72.40     12.37 o 
  -4  -5   5      617.60      688.31     28.24 o 
  -3  -5   5        4.37        5.35      7.88 o 
  -2  -5   5      151.67      157.82     10.95 o 
  -1  -5   5      585.17      571.34     15.62 o 
   0  -5   5     1230.72     1247.46     21.63 o 
   1  -5   5      721.68      718.39     15.90 o 
   2  -5   5        8.75       14.37      6.56 o 
   3  -5   5       85.55       96.13     11.40 o 
   4  -5   5        3.59        7.06      8.75 o 
   5  -5   5      180.37      166.95     14.75 o 
   6  -5   5        0.19        0.62     10.20 o 
   7  -5   5      136.03      135.76     14.68 o 
   8  -5   5      175.50      197.43     16.73 o 
   9  -5   5        0.00        0.00     12.89 o 
  10  -5   5        0.00        1.37     14.04 o 
  -9  -4   5        1.62        2.79     15.43 o 
  -8  -4   5        1.09        7.65     13.91 o 
  -7  -4   5        0.02       11.87     14.09 o 
  -6  -4   5       18.39       18.75     13.34 o 
  -5  -4   5       41.09       32.13     13.21 o 
  -4  -4   5       79.34       82.18      9.59 o 
  -3  -4   5       22.40       24.05      7.78 o 
  -2  -4   5      177.29      178.84     10.21 o 
  -1  -4   5       90.58       84.51      8.29 o 
   0  -4   5      344.88      329.15     12.99 o 
   1  -4   5       19.85       14.80      5.98 o 
   2  -4   5      223.08      180.65      9.19 o 
   3  -4   5      481.93      456.77     13.87 o 
   4  -4   5     1715.15     1743.35     31.98 o 
   5  -4   5      131.66      128.98     13.62 o 
   6  -4   5       20.41       15.25     10.37 o 
   7  -4   5       63.75       60.51     11.69 o 
   8  -4   5        9.40        9.64     12.37 o 
   9  -4   5        0.03        0.00     12.73 o 
  10  -4   5       94.40      106.83     18.49 o 
  -9  -3   5        2.71        0.00     12.73 o 
  -8  -3   5        1.48        0.00     11.47 o 
  -7  -3   5       10.29        8.85     11.65 o 
  -6  -3   5      124.23      141.66     13.97 o 
  -5  -3   5     1891.41     2069.32     38.89 o 
  -4  -3   5       52.71       43.98      8.00 o 
  -3  -3   5      385.99      374.00     13.32 o 
  -2  -3   5     1404.03     1438.84     22.19 o 
  -1  -3   5     7917.10     7844.90     50.44 o 
   0  -3   5      150.04      158.68      9.09 o 
   1  -3   5       24.87       23.93      6.00 o 
   2  -3   5      725.51      709.46     15.23 o 
   3  -3   5      463.42      452.22     12.56 o 
   4  -3   5      331.46      360.78     12.78 o 
   5  -3   5       31.53       23.41      7.88 o 
   6  -3   5       19.21       12.14      9.80 o 
   7  -3   5       66.62       63.80     13.99 o 
   8  -3   5        0.04        4.96     11.40 o 
   9  -3   5      159.25      168.02     19.94 o 
  10  -3   5       96.24      105.15     19.06 o 
 -10  -2   5        0.90       13.68     14.97 o 
  -9  -2   5        2.75        0.00     12.81 o 
  -8  -2   5        2.13        7.04     12.37 o 
  -7  -2   5      114.82      106.79     12.77 o 
  -6  -2   5        5.21        9.17     10.29 o 
  -5  -2   5      355.61      351.61     16.54 o 
  -4  -2   5      143.15      133.97     12.01 o 
  -3  -2   5     1808.50     1751.50     22.87 o 
  -2  -2   5      419.71      443.93     12.85 o 
  -1  -2   5        3.54        5.99      5.96 o 
   0  -2   5       31.57       34.98      6.34 o 
   1  -2   5      704.11      695.81     14.53 o 
   2  -2   5      985.83      977.26     23.34 o 
   3  -2   5     1930.30     2035.44     34.94 o 
   4  -2   5       42.19       41.69      7.77 o 
   5  -2   5       46.00       35.54      8.22 o 
   6  -2   5      989.63      951.02     25.89 o 
   7  -2   5        1.56       14.81     17.25 o 
   8  -2   5       25.70       18.68     13.05 o 
   9  -2   5       11.29        0.00     12.73 o 
  10  -2   5        2.35        1.37     13.71 o 
 -10  -1   5       12.46       26.95     14.38 o 
  -9  -1   5        0.05        4.09     13.05 o 
  -8  -1   5        8.56        0.73      9.61 o 
  -7  -1   5       64.18       72.36     10.88 o 
  -6  -1   5      663.36      659.47     28.24 o 
  -5  -1   5       31.72       31.50      8.66 o 
  -4  -1   5       59.67       60.68      9.61 o 
  -3  -1   5        8.42        8.03      6.72 o 
  -2  -1   5     1660.27     1718.00     25.58 o 
  -1  -1   5      225.37      228.47      9.44 o 
   0  -1   5       89.64       67.33      6.93 o 
   1  -1   5     2989.87     3148.14     96.79 o 
   2  -1   5      165.49      165.47      9.36 o 
   3  -1   5      602.69      627.63     19.10 o 
   4  -1   5        0.29        0.00      7.43 o 
   5  -1   5       81.02       87.49     12.30 o 
   6  -1   5      116.54      122.49     12.22 o 
   7  -1   5      125.88      144.52     13.59 o 
   8  -1   5       19.10       23.03     12.94 o 
   9  -1   5        1.41        7.71     13.66 o 
 -10   0   5        0.13        0.00     13.06 o 
  -9   0   5       22.35       47.73     13.82 o 
  -8   0   5      565.71      581.27     25.39 o 
  -7   0   5      208.87      184.47     15.57 o 
  -6   0   5       24.05       30.70     11.65 o 
  -5   0   5      532.05      529.46     20.03 o 
  -4   0   5     1052.18     1031.37     23.95 o 
  -3   0   5      129.94      115.45     10.69 o 
  -2   0   5      536.00      519.81     12.61 o 
  -1   0   5        7.17       14.11      4.58 o 
   0   0   5     3352.95     3656.16     40.65 o 
   1   0   5     1318.87     1388.09     26.12 o 
   2   0   5      856.40      846.52     21.29 o 
   3   0   5       14.59        6.29      8.73 o 
   4   0   5        0.83        0.00      9.32 o 
   5   0   5        7.19        5.65     11.10 o 
   6   0   5      704.20      693.66     24.41 o 
   7   0   5        1.12        0.00      9.41 o 
   8   0   5        2.45        8.21     10.47 o 
   9   0   5       55.02       56.62     12.79 o 
 -10   1   5       10.78        2.96     12.63 o 
  -9   1   5       51.67       55.78     13.97 o 
  -8   1   5       55.02       48.27     12.38 o 
  -7   1   5      498.06      536.89     23.13 o 
  -6   1   5      355.17      323.45     17.38 o 
  -5   1   5      111.37       94.21     12.30 o 
  -4   1   5       75.91       76.30     10.79 o 
  -3   1   5      135.78      134.62     11.63 o 
  -2   1   5      128.26      128.33      7.82 o 
  -1   1   5      339.43      336.68     10.50 o 
   0   1   5     1083.98     1085.83     22.82 o 
   1   1   5        9.87       10.92      8.01 o 
   2   1   5      161.81      190.34     14.22 o 
   3   1   5      119.62      113.98     12.51 o 
   4   1   5       98.43      111.02     12.53 o 
   5   1   5        8.25        2.10      8.53 o 
   6   1   5        1.18        6.94      9.27 o 
   7   1   5       18.45       18.26     10.55 o 
   8   1   5        5.24        0.00     10.22 o 
   9   1   5       38.72       48.52     26.42 o 
 -11   2   5       64.82       73.81     19.50 o 
 -10   2   5       57.44       64.57     14.97 o 
  -9   2   5       34.21       34.06     13.09 o 
  -8   2   5       52.13       34.85     11.50 o 
  -7   2   5        9.77        5.73     11.26 o 
  -6   2   5       28.42       20.93     10.73 o 
  -5   2   5        5.42        0.00      9.47 o 
  -4   2   5      374.81      389.70     17.04 o 
  -3   2   5     1167.26     1156.30     18.34 o 
  -2   2   5       21.42       20.31      6.77 o 
  -1   2   5      945.08      922.01     16.65 o 
   0   2   5      269.34      268.81     13.68 o 
   1   2   5      379.02      378.43     16.18 o 
   2   2   5      437.21      447.51     18.44 o 
   3   2   5      125.38      126.44     13.79 o 
   4   2   5      838.78      818.59     44.91 o 
   5   2   5        8.46       12.90     10.15 o 
   6   2   5       66.68       66.77     12.26 o 
   7   2   5        7.66        5.81     11.51 o 
   8   2   5       36.86       39.26     14.49 o 
 -10   3   5        2.74        0.00     14.45 o 
  -9   3   5       68.00       74.11     13.58 o 
  -8   3   5        8.39        8.87     11.28 o 
  -7   3   5      184.83      171.31     15.52 o 
  -6   3   5        3.83        9.03     10.86 o 
  -5   3   5       94.48       77.77     11.98 o 
  -4   3   5      421.57      427.10     17.58 o 
  -3   3   5      861.01      814.24     16.88 o 
  -2   3   5        0.16        0.00      6.59 o 
  -1   3   5     2703.25     2680.87     33.77 o 
   0   3   5      327.22      357.76     16.46 o 
   1   3   5       10.99        6.89      9.26 o 
   2   3   5      263.77      282.66     16.99 o 
   3   3   5     1176.56     1160.54     28.76 o 
   4   3   5      148.83      122.82     13.32 o 
   5   3   5      358.40      378.24     19.88 o 
   6   3   5       21.03       20.39     12.04 o 
   7   3   5      171.95      223.02     22.28 o 
   8   3   5       27.03       19.14     13.60 o 
 -10   4   5       89.94       67.54     17.75 o 
  -9   4   5      131.51      144.63     16.65 o 
  -8   4   5      117.46      129.47     14.64 o 
  -7   4   5      517.87      493.07     22.60 o 
  -6   4   5       11.59       12.72     10.55 o 
  -5   4   5        7.29       12.14     10.21 o 
  -4   4   5       65.25       66.99      8.38 o 
  -3   4   5       31.89       30.68      8.44 o 
  -2   4   5        3.46        5.71      7.49 o 
  -1   4   5      281.12      265.96     12.15 o 
   0   4   5      415.65      423.50     14.12 o 
   1   4   5        2.01        3.01      9.10 o 
   2   4   5       16.36       23.97     10.96 o 
   3   4   5      330.87      304.26     17.72 o 
   4   4   5       80.22       75.94     12.08 o 
   5   4   5       47.40       51.89     13.97 o 
   6   4   5      196.92      173.77     20.54 o 
   7   4   5        0.48       10.31     13.72 o 
 -10   5   5        0.21        4.25     15.27 o 
  -9   5   5        0.79        1.06     14.56 o 
  -8   5   5       12.32       18.92     11.74 o 
  -7   5   5       73.41       67.14     13.18 o 
  -6   5   5      101.12       94.09     13.02 o 
  -5   5   5      162.80      173.42     14.41 o 
  -4   5   5      144.94      133.27     10.75 o 
  -3   5   5      180.02      174.50     11.95 o 
  -2   5   5      200.65      205.50     11.86 o 
  -1   5   5       87.87       88.28      9.95 o 
   0   5   5      100.39       83.29     11.82 o 
   1   5   5      294.04      271.36     16.67 o 
   2   5   5       36.43       25.59     11.16 o 
   3   5   5        5.29        2.21     11.62 o 
   4   5   5       54.19       58.00     14.64 o 
   5   5   5       90.90       93.19     16.96 o 
   6   5   5        3.23        0.00     12.28 o 
 -10   6   5       68.52       56.49     18.23 o 
  -9   6   5       58.37       72.32     18.34 o 
  -8   6   5        6.75        0.35     14.50 o 
  -7   6   5      240.99      241.67     17.64 o 
  -6   6   5       70.39       60.04     12.23 o 
  -5   6   5      294.30      312.04     18.11 o 
  -4   6   5      819.55      775.84     22.33 o 
  -3   6   5      585.93      575.00     18.20 o 
  -2   6   5       12.55       21.42      8.84 o 
  -1   6   5      320.24      315.20     17.82 o 
   0   6   5      135.41      133.47     13.69 o 
   1   6   5        8.70        7.71      9.73 o 
   2   6   5       64.81       68.22     15.02 o 
   3   6   5       81.23       79.62     16.55 o 
   5   6   5      206.94      208.63     30.73 o 
  -9   7   5        0.60        0.00     15.64 o 
  -8   7   5        2.39        1.89     14.50 o 
  -7   7   5        0.60        0.00     13.21 o 
  -6   7   5       23.98       24.23     11.63 o 
  -5   7   5      157.77      155.80     15.23 o 
  -4   7   5      307.90      290.09     14.92 o 
  -3   7   5       55.20       52.74     10.42 o 
  -2   7   5       12.09        3.58      9.55 o 
  -1   7   5       83.58       60.66     11.79 o 
   0   7   5      376.08      336.05     23.44 o 
   1   7   5       73.51       59.63     14.64 o 
   2   7   5       67.54       60.30     14.85 o 
   3   7   5       17.62       21.45     13.75 o 
   4   7   5       10.52        2.90     13.33 o 
  -9   8   5        3.01        0.00     15.15 o 
  -8   8   5       12.75        0.00     23.72 o 
  -7   8   5       35.24       33.85     15.73 o 
  -6   8   5        9.49        5.10     14.49 o 
  -5   8   5       78.09       89.64     14.61 o 
  -4   8   5       64.39       78.88     12.17 o 
  -3   8   5      114.67      113.03     13.71 o 
  -2   8   5        1.00        0.00     10.20 o 
  -1   8   5        7.22        8.96     12.28 o 
   0   8   5       51.28       39.79     14.47 o 
   1   8   5      142.50      175.92     20.37 o 
   2   8   5       31.30       24.71     14.09 o 
   3   8   5       51.83       65.85     17.92 o 
  -8   9   5        0.59        1.00     15.53 o 
  -7   9   5       86.79      122.23     26.42 o 
  -6   9   5      322.38      366.02     28.02 o 
  -5   9   5      156.35      135.66     20.26 o 
  -4   9   5        0.99       23.02     31.81 o 
  -3   9   5        1.50        5.99     13.05 o 
  -2   9   5       17.48        7.66     12.95 o 
  -1   9   5        0.03        0.00     12.89 o 
   0   9   5      193.55      193.62     22.91 o 
   1   9   5      227.19      213.48     31.27 o 
   2   9   5        0.36        0.00     14.09 o 
  -6  10   5        0.57        6.16     16.58 o 
  -5  10   5       14.07       23.72     22.64 o 
  -3  10   5       16.09       20.57     14.77 o 
  -2  10   5       23.75       10.78     13.08 o 
  -1  10   5        6.74        8.28     13.86 o 
   0  10   5        0.05        0.00     14.47 o 
   0 -12   6        0.28        2.32     16.27 o 
   1 -12   6       11.49       10.53     16.45 o 
   2 -12   6       19.95       23.78     16.55 o 
   3 -12   6       38.04       31.72     16.04 o 
   4 -12   6        6.15       22.70     16.20 o 
   5 -12   6        1.00        4.80     14.11 o 
  -2 -11   6        0.03        1.23     15.02 o 
  -1 -11   6        3.66        0.00     15.65 o 
   0 -11   6       74.34       59.50     16.57 o 
   1 -11   6        0.35        0.00     13.66 o 
   2 -11   6       88.69       82.00     18.41 o 
   3 -11   6        3.36        0.00     13.66 o 
   4 -11   6        0.00        4.57     12.81 o 
   5 -11   6        1.71        0.00     13.50 o 
   6 -11   6       54.48       49.35     12.75 o 
   7 -11   6        0.99        8.93     12.88 o 
  -4 -10   6        5.70        6.45     12.18 o 
  -3 -10   6        3.31        0.00     11.36 o 
  -2 -10   6       20.86       33.00     12.01 o 
  -1 -10   6        7.67        0.59     13.33 o 
   0 -10   6        7.64       11.90     14.11 o 
   1 -10   6      174.50      200.36     21.80 o 
   2 -10   6       51.87       52.34     16.57 o 
   3 -10   6        0.05        0.00     11.82 o 
   4 -10   6       11.11       20.51     13.91 o 
   5 -10   6       36.67       20.62     10.60 o 
   6 -10   6       26.53       11.45     11.10 o 
   7 -10   6        0.07        0.04     11.58 o 
   8 -10   6       69.09       72.15     15.17 o 
  -5  -9   6        1.38        0.00     14.58 o 
  -4  -9   6        9.07       10.13     11.49 o 
  -3  -9   6        1.96        4.84     11.11 o 
  -2  -9   6       37.44       22.95     11.34 o 
  -1  -9   6        0.00        0.00     10.48 o 
   0  -9   6       23.29       28.40     14.06 o 
   1  -9   6       76.45       88.79     16.20 o 
   2  -9   6        2.99        4.59     12.66 o 
   3  -9   6        0.01        2.83      9.35 o 
   4  -9   6        6.04       14.95     10.20 o 
   5  -9   6       36.10       11.00      9.90 o 
   6  -9   6       99.21       93.05     13.36 o 
   7  -9   6        1.85        2.72     10.93 o 
   8  -9   6       54.72       84.97     14.96 o 
  -6  -8   6        8.59        0.00     14.49 o 
  -5  -8   6        0.31        4.89     15.28 o 
  -4  -8   6        0.11        4.59     10.42 o 
  -3  -8   6      307.66      322.97     20.33 o 
  -2  -8   6       24.05       17.50     10.67 o 
  -1  -8   6        3.30        2.18      9.97 o 
   0  -8   6       80.94       72.40     11.41 o 
   1  -8   6       38.89       29.40     13.05 o 
   2  -8   6        2.49        0.00      9.71 o 
   3  -8   6        2.94        3.05      9.83 o 
   4  -8   6       14.71       10.62      9.97 o 
   5  -8   6       22.12       21.13     10.19 o 
   6  -8   6       49.74       41.54     12.44 o 
   7  -8   6       20.40        8.50     11.33 o 
   8  -8   6        3.95        8.10     11.80 o 
   9  -8   6        6.03        3.81     12.26 o 
  -7  -7   6       16.44        5.91     14.58 o 
  -6  -7   6       20.59       23.49     14.35 o 
  -5  -7   6        7.71       13.33     13.71 o 
  -4  -7   6       27.96       43.37     11.74 o 
  -3  -7   6      443.31      423.74     20.92 o 
  -2  -7   6      109.62      105.27     12.94 o 
  -1  -7   6       77.93       76.02     11.52 o 
   0  -7   6       65.79       64.50      9.55 o 
   1  -7   6       31.95       39.47      8.70 o 
   2  -7   6       20.51       20.08      9.74 o 
   3  -7   6       40.86       37.37     11.04 o 
   4  -7   6      846.05      798.57     25.93 o 
   5  -7   6      264.38      238.52     16.62 o 
   6  -7   6       94.04       80.57     13.53 o 
   7  -7   6        0.01        0.00     10.97 o 
   8  -7   6        2.64        1.92     11.52 o 
   9  -7   6       49.48       57.68     16.39 o 
  -8  -6   6        4.78        0.00     13.72 o 
  -7  -6   6      143.10      165.50     32.35 o 
  -6  -6   6        1.06        3.08     12.89 o 
  -5  -6   6       65.08       54.67     15.05 o 
  -4  -6   6        3.86        3.42      9.66 o 
  -3  -6   6       99.57      113.15     15.01 o 
  -2  -6   6      163.17      178.08     14.53 o 
  -1  -6   6      100.89      106.15     11.11 o 
   0  -6   6       26.34       26.98      8.70 o 
   1  -6   6      346.70      359.40     13.82 o 
   2  -6   6      352.45      341.27     13.07 o 
   3  -6   6      157.34      152.83     13.51 o 
   4  -6   6      210.94      206.92     15.37 o 
   5  -6   6       39.84       35.01     10.79 o 
   6  -6   6        3.23        1.34     10.65 o 
   7  -6   6      236.25      278.64     19.22 o 
   8  -6   6      120.49      111.83     17.87 o 
   9  -6   6       11.29       28.24     14.64 o 
  -8  -5   6       32.75       42.07     16.76 o 
  -7  -5   6      193.91      238.42     24.57 o 
  -6  -5   6        9.04        5.21     13.66 o 
  -5  -5   6       42.38       38.17     14.81 o 
  -4  -5   6      120.29      108.19     12.35 o 
  -3  -5   6       78.72       73.65      9.43 o 
  -2  -5   6      225.46      210.90     12.34 o 
  -1  -5   6        4.89       10.88      7.88 o 
   0  -5   6      989.05      991.46     20.20 o 
   1  -5   6      158.16      172.11     10.74 o 
   2  -5   6      141.56      140.13      9.92 o 
   3  -5   6      775.87      796.61     18.15 o 
   4  -5   6      111.91      111.01     11.93 o 
   5  -5   6      560.93      543.75     22.69 o 
   6  -5   6     1222.24     1247.64     32.41 o 
   7  -5   6       19.01        7.06     12.55 o 
   8  -5   6        0.01        2.28     12.28 o 
   9  -5   6        6.10        6.86     13.88 o 
  -9  -4   6       21.14       19.68     16.01 o 
  -8  -4   6        0.24        6.74     15.25 o 
  -7  -4   6       22.33       10.74     14.04 o 
  -6  -4   6       20.02       13.95     18.60 o 
  -5  -4   6      182.09      186.10     19.78 o 
  -4  -4   6      655.04      629.67     18.11 o 
  -3  -4   6       89.46       84.47      9.81 o 
  -2  -4   6       95.27       93.60      9.07 o 
  -1  -4   6      579.44      583.68     16.32 o 
   0  -4   6      574.15      565.68     15.44 o 
   1  -4   6      214.45      203.83     10.39 o 
   2  -4   6      225.23      232.21     11.01 o 
   3  -4   6      333.15      342.59     12.81 o 
   4  -4   6        5.22       10.96      7.86 o 
   5  -4   6      340.84      372.88     18.94 o 
   6  -4   6      853.51      857.60     34.37 o 
   7  -4   6        8.60       25.93     12.96 o 
   8  -4   6        1.70        0.00     12.55 o 
   9  -4   6      106.67      116.47     18.63 o 
  -9  -3   6       85.92      112.91     20.92 o 
  -8  -3   6      151.05      188.62     22.72 o 
  -7  -3   6        1.72        0.30     12.86 o 
  -6  -3   6      162.29      177.40     16.26 o 
  -5  -3   6      117.92      120.70     13.42 o 
  -4  -3   6      155.79      150.33     10.27 o 
  -3  -3   6      306.51      304.26     12.45 o 
  -2  -3   6     1555.81     1593.42     34.39 o 
  -1  -3   6     2693.92     2789.58     31.96 o 
   0  -3   6     1941.11     1931.60     49.49 o 
   1  -3   6       13.23       12.35      6.21 o 
   2  -3   6        5.08        5.29      6.55 o 
   3  -3   6       11.21        7.64      7.18 o 
   4  -3   6     1641.62     1757.58     26.48 o 
   5  -3   6     1602.50     1583.79     37.04 o 
   6  -3   6      212.33      215.15     21.56 o 
   7  -3   6       23.25       23.56     21.83 o 
   8  -3   6        0.26        3.10     12.43 o 
   9  -3   6        2.01        0.00     12.66 o 
 -10  -2   6       23.71       36.41     16.31 o 
  -9  -2   6       17.10       14.59     15.36 o 
  -8  -2   6       15.35       19.04     13.95 o 
  -7  -2   6        4.38        0.00      9.58 o 
  -6  -2   6       60.91       62.38     11.57 o 
  -5  -2   6      538.12      549.01     22.19 o 
  -4  -2   6     1212.07     1167.04     32.55 o 
  -3  -2   6       77.32       80.70      8.25 o 
  -2  -2   6        3.21        0.00      6.50 o 
  -1  -2   6       31.77       32.27      6.97 o 
   0  -2   6      479.50      459.94     12.79 o 
   1  -2   6       52.34       53.93      7.45 o 
   2  -2   6      458.63      476.68     13.00 o 
   3  -2   6      643.53      620.62     15.26 o 
   4  -2   6       27.01       19.64      8.33 o 
   5  -2   6        7.57        9.83      9.28 o 
   6  -2   6      103.15      121.72     12.54 o 
   7  -2   6       72.50       47.74     14.11 o 
   8  -2   6        2.07        0.00     11.07 o 
   9  -2   6        0.43        4.64     14.20 o 
 -10  -1   6        1.18        7.83     13.60 o 
  -9  -1   6        3.04       13.04     13.56 o 
  -8  -1   6       21.21       21.49     10.59 o 
  -7  -1   6        9.55       15.07      9.80 o 
  -6  -1   6       56.01       61.04     10.97 o 
  -5  -1   6      523.98      538.90     21.68 o 
  -4  -1   6      256.62      234.78     14.25 o 
  -3  -1   6        0.77        0.00      7.38 o 
  -2  -1   6      437.56      433.68     12.78 o 
  -1  -1   6      190.23      179.22      9.08 o 
   0  -1   6        0.20        0.00      5.61 o 
   1  -1   6     1184.93     1199.16     24.92 o 
   2  -1   6        1.15        0.00      7.39 o 
   3  -1   6      996.23      999.78     21.90 o 
   4  -1   6      408.98      407.81     18.47 o 
   5  -1   6        0.74        1.70      7.79 o 
   6  -1   6       34.75       46.64     10.36 o 
   7  -1   6       82.33       65.18     14.77 o 
   8  -1   6        2.64       10.46     12.89 o 
   9  -1   6       38.68       50.80     15.79 o 
 -10   0   6        8.06       12.75     11.16 o 
  -9   0   6        1.52        0.00     12.44 o 
  -8   0   6        5.98       16.55     11.86 o 
  -7   0   6        0.86        9.14     11.66 o 
  -6   0   6      299.85      324.12     18.64 o 
  -5   0   6      885.31      873.20     25.72 o 
  -4   0   6        5.61       17.40     10.88 o 
  -3   0   6      159.60      159.16     13.87 o 
  -2   0   6       37.10       27.58      5.89 o 
  -1   0   6      317.43      325.58     11.01 o 
   0   0   6       54.81       54.62      9.48 o 
   1   0   6      258.52      257.19     14.31 o 
   2   0   6     1682.65     1657.75     31.01 o 
   3   0   6       32.59       44.21     10.55 o 
   4   0   6       26.71       42.30     11.26 o 
   5   0   6       51.47       46.58     11.30 o 
   6   0   6      857.48      828.96     27.20 o 
   7   0   6       42.73       47.03     11.65 o 
   8   0   6       34.74       37.55     15.82 o 
   9   0   6       56.00       44.85     15.79 o 
 -10   1   6       19.50        0.00     12.68 o 
  -9   1   6       20.95       33.86     13.17 o 
  -8   1   6        3.12        0.00     12.04 o 
  -7   1   6        3.63        0.00     10.68 o 
  -6   1   6        5.58       13.45     11.77 o 
  -5   1   6       28.15       22.14     11.18 o 
  -4   1   6      633.53      672.23     29.48 o 
  -3   1   6        0.11        0.51      9.43 o 
  -2   1   6       45.99       44.96      7.69 o 
  -1   1   6      502.17      510.73     14.55 o 
   0   1   6      487.01      543.65     18.77 o 
   1   1   6     1185.17     1172.36     27.61 o 
   2   1   6       80.22      107.44     12.13 o 
   3   1   6       36.84       47.81     11.09 o 
   4   1   6        1.14        5.39     10.06 o 
   5   1   6      213.50      192.86     15.85 o 
   6   1   6        3.74       11.01     10.45 o 
   7   1   6       50.50       52.75     12.48 o 
   8   1   6        0.20        0.00     11.99 o 
 -10   2   6       78.33       71.10     15.56 o 
  -9   2   6      152.45      135.07     16.18 o 
  -8   2   6        7.09        4.14     12.02 o 
  -7   2   6      212.45      262.33     18.25 o 
  -6   2   6        2.88        0.76     10.60 o 
  -5   2   6       19.51       13.79     10.98 o 
  -4   2   6        6.52        9.73     10.73 o 
  -3   2   6       14.98       10.70      7.27 o 
  -2   2   6      462.66      461.77     13.78 o 
  -1   2   6      225.11      227.11     10.98 o 
   0   2   6      612.01      606.74     20.27 o 
   1   2   6       73.80       72.89     11.70 o 
   2   2   6      116.71      114.48     13.12 o 
   3   2   6        0.86        1.81      9.76 o 
   4   2   6        0.05        3.18     10.22 o 
   5   2   6       13.02        5.15     11.57 o 
   6   2   6       45.79       73.46     12.95 o 
   7   2   6       78.75       79.55     18.80 o 
   8   2   6        0.08        0.00     17.69 o 
 -10   3   6       64.03       80.99     15.39 o 
  -9   3   6       65.32       82.18     14.89 o 
  -8   3   6        4.35        5.74     11.68 o 
  -7   3   6      448.13      466.42     22.38 o 
  -6   3   6        0.03        0.00     10.55 o 
  -5   3   6      299.44      290.60     17.27 o 
  -4   3   6      211.59      197.25     15.33 o 
  -3   3   6      718.36      700.64     17.13 o 
  -2   3   6      318.94      322.26     12.94 o 
  -1   3   6      153.11      153.05     10.00 o 
   0   3   6      331.46      310.63     16.50 o 
   1   3   6      204.04      183.75     14.07 o 
   2   3   6     1141.46     1070.26     28.62 o 
   3   3   6      181.53      168.34     14.91 o 
   4   3   6       86.58       99.32     13.65 o 
   5   3   6       83.56       79.46     12.98 o 
   6   3   6       27.02       20.95     13.88 o 
   7   3   6       43.21       48.66     17.86 o 
 -10   4   6        0.00        0.00     14.96 o 
  -9   4   6       19.63       19.58     12.28 o 
  -8   4   6       29.92       48.17     13.11 o 
  -7   4   6       19.44       16.42     11.80 o 
  -6   4   6       26.64       19.43     11.83 o 
  -5   4   6        4.76        9.66     10.55 o 
  -4   4   6        1.21        6.68     10.14 o 
  -3   4   6        0.18        3.05      7.78 o 
  -2   4   6      263.38      248.38     13.87 o 
  -1   4   6      201.70      203.41     14.55 o 
   0   4   6      381.03      385.99     19.05 o 
   1   4   6        8.04        9.84     10.06 o 
   2   4   6       75.03       81.39     12.63 o 
   3   4   6        0.03        0.00     10.43 o 
   4   4   6       12.11        0.63     12.00 o 
   5   4   6       40.98       52.35     16.00 o 
   6   4   6       21.94        5.48     13.66 o 
 -10   5   6      132.72      148.03     40.43 o 
  -9   5   6       16.48       21.44     16.84 o 
  -8   5   6       35.56       49.45     13.25 o 
  -7   5   6        0.84        0.00     10.83 o 
  -6   5   6       27.39       34.74     11.92 o 
  -5   5   6        0.00        0.48     10.20 o 
  -4   5   6      496.46      467.04     20.32 o 
  -3   5   6       83.45       70.31      9.94 o 
  -2   5   6        0.44        0.00     10.22 o 
  -1   5   6      146.82      142.10     14.14 o 
   0   5   6      516.24      489.66     21.54 o 
   1   5   6        0.09        0.17     10.02 o 
   2   5   6        0.97        4.54      9.98 o 
   3   5   6       98.72      107.93     27.22 o 
   4   5   6      383.58      365.95     26.77 o 
   5   5   6        2.70        0.00     17.63 o 
   6   5   6        9.64        5.25     14.29 o 
  -9   6   6       50.86       62.70     19.26 o 
  -8   6   6      153.63      176.31     22.25 o 
  -7   6   6        2.72        1.06     11.23 o 
  -6   6   6      165.52      143.31     15.01 o 
  -5   6   6      220.92      199.42     16.37 o 
  -4   6   6      474.03      485.01     21.74 o 
  -3   6   6       47.56       52.29     12.96 o 
  -2   6   6      679.86      655.40     24.67 o 
  -1   6   6      393.63      393.11     20.00 o 
   0   6   6      157.89      150.00     14.42 o 
   1   6   6        7.47       15.15     10.72 o 
   2   6   6       36.92       45.79     14.67 o 
   3   6   6      253.18      269.53     25.07 o 
   4   6   6        1.90        0.00     13.33 o 
   5   6   6        8.63        3.81     16.06 o 
  -9   7   6       11.67       10.17     16.82 o 
  -8   7   6       55.16       64.51     18.11 o 
  -7   7   6        8.73        3.77     14.49 o 
  -6   7   6        7.54        0.00     11.14 o 
  -5   7   6        0.24        3.48     11.52 o 
  -4   7   6       78.25       71.74     17.34 o 
  -3   7   6      229.11      236.26     17.61 o 
  -2   7   6       92.89       93.42     13.26 o 
  -1   7   6       26.83       24.22     11.03 o 
   0   7   6        4.29        5.38     11.89 o 
   1   7   6        1.76        0.00     12.35 o 
   2   7   6       41.78       41.76     14.20 o 
   3   7   6        0.08        0.00     13.33 o 
   4   7   6       23.57       28.78     16.00 o 
  -8   8   6       10.88       14.88     16.34 o 
  -7   8   6        9.92        0.76     15.23 o 
  -6   8   6        7.85        9.29     12.08 o 
  -5   8   6       80.02       68.71     16.58 o 
  -4   8   6       61.69       52.64     16.88 o 
  -3   8   6      107.14      109.56     14.67 o 
  -2   8   6        8.15       17.38     11.57 o 
  -1   8   6       48.44       45.82     15.27 o 
   0   8   6        6.92        8.53     12.89 o 
   1   8   6       70.40       66.71     16.77 o 
   2   8   6       54.31       48.92     16.76 o 
  -7   9   6       13.74       16.10     17.04 o 
  -6   9   6       22.10       29.65     22.64 o 
  -5   9   6       49.61       52.82     17.34 o 
  -4   9   6      189.23      191.37     24.53 o 
  -3   9   6      233.15      279.49     25.12 o 
  -2   9   6       59.60       57.50     16.04 o 
  -1   9   6       53.71       62.13     16.55 o 
   0   9   6       59.48       51.79     15.65 o 
   1   9   6        3.75       10.51     14.10 o 
  -4  10   6       47.14       58.76     34.50 o 
  -3  10   6        3.06        2.16     22.64 o 
   0 -12   7        4.10        2.68     17.32 o 
   1 -12   7        6.66        0.00     16.70 o 
   2 -12   7        1.49       14.77     15.65 o 
   3 -12   7       18.74        2.31     15.41 o 
   4 -12   7        0.10        7.40     14.64 o 
  -2 -11   7       37.27       29.46     17.70 o 
  -1 -11   7       76.94       86.29     19.65 o 
   0 -11   7        1.29        0.00     13.86 o 
   1 -11   7      101.62       84.01     18.03 o 
   2 -11   7        2.52        0.00     13.21 o 
   3 -11   7        2.85        0.00     13.86 o 
   4 -11   7        0.33        0.21     13.53 o 
   5 -11   7       56.50       52.22     16.76 o 
   6 -11   7       18.69       20.99     11.85 o 
  -4 -10   7       11.19        0.00     15.65 o 
  -3 -10   7        7.30        6.92     12.30 o 
  -2 -10   7       89.46       96.21     15.28 o 
  -1 -10   7        2.37       13.73     14.74 o 
   0 -10   7       24.24       13.52     14.25 o 
   1 -10   7       10.23        0.00     13.08 o 
   2 -10   7        7.33        7.90     13.36 o 
   3 -10   7        2.73        0.00     11.97 o 
   4 -10   7       50.37       41.02     14.67 o 
   5 -10   7       34.55       44.94     12.11 o 
   6 -10   7        4.42        1.85     10.47 o 
   7 -10   7        0.47        3.31     11.98 o 
  -5  -9   7       22.14       28.85     16.55 o 
  -4  -9   7       31.28       47.22     16.42 o 
  -3  -9   7      121.64      107.15     14.89 o 
  -2  -9   7        3.67        0.00     11.27 o 
  -1  -9   7        0.15        0.00     10.50 o 
   0  -9   7       61.96       86.03     16.32 o 
   1  -9   7       89.64       90.08     16.12 o 
   2  -9   7      136.74      174.47     20.26 o 
   3  -9   7       81.78       69.65     12.79 o 
   4  -9   7      120.47      123.89     14.58 o 
   5  -9   7       14.81       15.48     10.23 o 
   6  -9   7       19.49       11.08     10.33 o 
   7  -9   7       45.21       63.84     14.47 o 
   8  -9   7        0.59        1.65     12.96 o 
  -6  -8   7       28.02       13.71     15.79 o 
  -5  -8   7      119.63      114.18     20.32 o 
  -4  -8   7        0.04        0.00     12.30 o 
  -3  -8   7       90.30       89.89     13.29 o 
  -2  -8   7       53.93       56.26     11.91 o 
  -1  -8   7        0.75        1.92      9.89 o 
   0  -8   7        1.72        1.76      8.93 o 
   1  -8   7       13.95       20.02      9.98 o 
   2  -8   7        1.20        6.07      9.51 o 
   3  -8   7      104.30       93.04     12.42 o 
   4  -8   7        0.10        0.00      9.69 o 
   5  -8   7        1.21       13.99     10.14 o 
   6  -8   7        0.26        0.00     11.43 o 
   7  -8   7       45.85       50.98     13.35 o 
   8  -8   7       31.12       30.57     15.19 o 
  -7  -7   7        6.06        0.00     15.43 o 
  -6  -7   7        8.40       20.04     15.05 o 
  -5  -7   7       86.49       79.52     17.42 o 
  -4  -7   7        1.17        0.00     12.89 o 
  -3  -7   7       11.55        5.81      9.98 o 
  -2  -7   7       55.97       54.19     11.14 o 
  -1  -7   7        0.54        3.15      9.39 o 
   0  -7   7       84.20       89.94     10.33 o 
   1  -7   7      281.11      282.81     13.66 o 
   2  -7   7        0.01        1.33      9.27 o 
   3  -7   7       54.05       60.70     11.69 o 
   4  -7   7       24.45       24.50     10.32 o 
   5  -7   7       11.41        4.82      8.76 o 
   6  -7   7       57.13       52.08     13.07 o 
   7  -7   7       27.91       42.08     14.58 o 
   8  -7   7        8.32       23.72     16.71 o 
   9  -7   7       23.13       37.99     16.42 o 
  -7  -6   7       75.56       76.35     17.14 o 
  -6  -6   7       37.47       54.73     16.58 o 
  -5  -6   7        0.00        0.00     13.05 o 
  -4  -6   7        0.78        6.81     12.18 o 
  -3  -6   7       10.94       10.70      9.62 o 
  -2  -6   7       14.15        9.04      9.35 o 
  -1  -6   7       27.79       29.71      8.92 o 
   0  -6   7      377.82      363.15     14.92 o 
   1  -6   7      484.78      525.33     16.93 o 
   2  -6   7       20.21       17.67      8.13 o 
   3  -6   7      131.28      130.03     12.92 o 
   4  -6   7       96.06      100.60     12.67 o 
   5  -6   7       51.69       52.86     11.66 o 
   6  -6   7        8.36       11.46     15.09 o 
   7  -6   7      156.81      170.44     19.26 o 
   8  -6   7       16.47       25.03     14.88 o 
   9  -6   7        0.00        4.08     13.97 o 
  -8  -5   7        1.47        3.94     15.50 o 
  -7  -5   7        0.48        0.00     13.99 o 
  -6  -5   7       15.32       22.53     16.38 o 
  -5  -5   7        6.51       11.12     15.02 o 
  -4  -5   7        1.63        2.19     13.15 o 
  -3  -5   7       17.34       25.50      9.22 o 
  -2  -5   7       37.55       44.84      9.47 o 
  -1  -5   7        0.27        6.87      8.04 o 
   0  -5   7       57.63       50.23      8.54 o 
   1  -5   7       10.69       12.36      7.53 o 
   2  -5   7      204.56      214.64     12.02 o 
   3  -5   7        0.37        1.80      8.44 o 
   4  -5   7       14.15       16.45      9.65 o 
   5  -5   7        0.02        5.19     12.07 o 
   6  -5   7       40.40       48.52     14.23 o 
   7  -5   7       15.76       10.77     13.33 o 
   8  -5   7        0.22        9.84     13.34 o 
   9  -5   7        1.41        5.61     14.04 o 
  -8  -4   7       52.55       61.43     17.10 o 
  -7  -4   7      122.82      150.87     21.80 o 
  -6  -4   7        2.77        0.58     12.51 o 
  -5  -4   7       26.28       23.86     12.56 o 
  -4  -4   7      308.46      326.27     19.72 o 
  -3  -4   7       53.88       61.73      9.36 o 
  -2  -4   7      117.90      115.70     10.67 o 
  -1  -4   7        8.91        7.05      7.68 o 
   0  -4   7        2.52        2.85      7.55 o 
   1  -4   7       18.21       19.71      7.42 o 
   2  -4   7      536.16      521.39     18.36 o 
   3  -4   7      327.62      342.19     13.64 o 
   4  -4   7      816.53      781.79     31.31 o 
   5  -4   7       65.10       59.95     14.35 o 
   6  -4   7       15.26       14.20     13.16 o 
   7  -4   7       35.23       30.13     13.33 o 
   8  -4   7        4.97        3.87     13.43 o 
   9  -4   7        4.00        0.00     14.56 o 
  -9  -3   7       25.30       32.17     17.04 o 
  -8  -3   7        5.66        4.82     14.67 o 
  -7  -3   7       24.15       28.07     15.12 o 
  -6  -3   7       35.75       39.02     11.96 o 
  -5  -3   7        9.11       14.91     10.53 o 
  -4  -3   7      196.05      195.14     15.75 o 
  -3  -3   7     2026.69     1998.25     63.80 o 
  -2  -3   7       29.90       31.83      7.90 o 
  -1  -3   7      100.54      105.94      9.22 o 
   0  -3   7       42.86       47.22      8.67 o 
   1  -3   7      868.10      865.25     18.74 o 
   2  -3   7       42.03       39.03      8.14 o 
   3  -3   7       23.49       29.15      9.10 o 
   4  -3   7        5.18        1.26      8.80 o 
   5  -3   7      102.86      100.99     15.64 o 
   6  -3   7       39.14       52.29     14.35 o 
   7  -3   7       12.34       12.76     12.15 o 
   8  -3   7       86.21       79.99     16.72 o 
   9  -3   7        6.51        8.99     15.13 o 
  -9  -2   7        0.85        8.72     13.56 o 
  -8  -2   7       91.22       96.87     17.87 o 
  -7  -2   7       97.95       94.80     14.10 o 
  -6  -2   7        8.78        4.15      9.13 o 
  -5  -2   7       64.75       48.10     11.62 o 
  -4  -2   7      259.56      261.31     17.20 o 
  -3  -2   7      157.46      127.21      9.73 o 
  -2  -2   7       48.46       48.69      7.91 o 
  -1  -2   7      809.64      820.12     18.10 o 
   0  -2   7      303.39      303.19     12.43 o 
   1  -2   7      134.00      139.21      9.59 o 
   2  -2   7      176.91      167.12     13.24 o 
   3  -2   7      262.49      271.89     19.41 o 
   4  -2   7        0.42        0.00      8.49 o 
   5  -2   7      110.25      108.72     11.79 o 
   6  -2   7       93.67       88.40     15.65 o 
   7  -2   7      186.13      181.11     20.95 o 
   8  -2   7       76.22       86.66     17.48 o 
   9  -2   7        6.97        0.00     14.97 o 
  -9  -1   7        1.58        4.93     13.33 o 
  -8  -1   7        3.48        7.56     10.66 o 
  -7  -1   7       12.71       16.45     10.55 o 
  -6  -1   7       12.67        8.16      9.47 o 
  -5  -1   7       99.83       96.67     12.90 o 
  -4  -1   7      108.28      105.29     12.59 o 
  -3  -1   7        1.09        0.00      6.80 o 
  -2  -1   7       52.48       48.00      7.52 o 
  -1  -1   7       47.14       46.14      7.75 o 
   0  -1   7        0.61        4.29      7.39 o 
   1  -1   7      554.46      560.69     19.75 o 
   2  -1   7       69.36       70.09     10.11 o 
   3  -1   7      329.89      335.57     17.02 o 
   4  -1   7       42.22       43.48      9.87 o 
   5  -1   7      349.63      366.57     18.62 o 
   6  -1   7        0.23        0.00      8.98 o 
   7  -1   7        1.05        6.85     12.17 o 
   8  -1   7        0.14        9.97     13.72 o 
 -10   0   7       12.32       28.15     13.47 o 
  -9   0   7      136.96      150.19     14.99 o 
  -8   0   7       23.04       15.94     12.69 o 
  -7   0   7       30.11       42.74     13.15 o 
  -6   0   7      142.96      147.52     16.18 o 
  -5   0   7       15.60       18.54     12.54 o 
  -4   0   7      428.37      462.64     20.65 o 
  -3   0   7       97.12      110.40     11.57 o 
  -2   0   7     2928.98     2837.39     34.08 o 
  -1   0   7      397.22      426.79     13.44 o 
   0   0   7        1.48        0.84      9.87 o 
   1   0   7       38.76       48.06     13.95 o 
   2   0   7      174.35      162.44     14.07 o 
   3   0   7        1.54        7.42     10.25 o 
   4   0   7     1122.83     1111.89     36.40 o 
   5   0   7      480.56      459.05     25.89 o 
   6   0   7        1.58        0.00      9.98 o 
   7   0   7        1.57        0.00     10.55 o 
   8   0   7       11.32       10.77     13.66 o 
 -10   1   7       59.33       64.91     16.57 o 
  -9   1   7        1.53        0.72     12.23 o 
  -8   1   7        0.24        3.44     11.87 o 
  -7   1   7        8.49       14.12     11.49 o 
  -6   1   7       17.11        9.30     11.18 o 
  -5   1   7      333.53      343.39     19.55 o 
  -4   1   7      309.32      258.92     16.19 o 
  -3   1   7      407.88      390.36     18.10 o 
  -2   1   7     1164.77     1157.45     21.64 o 
  -1   1   7       41.56       30.57     10.53 o 
   0   1   7        0.14        0.00     11.14 o 
   1   1   7       74.43       68.77     11.24 o 
   2   1   7      794.56      752.94     24.25 o 
   3   1   7       89.28       92.92     12.92 o 
   4   1   7        8.03        4.48      9.68 o 
   5   1   7       39.02       44.71     11.79 o 
   6   1   7        4.15        2.69     10.50 o 
   7   1   7        1.30        0.00     10.57 o 
   8   1   7        0.77        0.00     20.49 o 
 -10   2   7        1.30        0.76     13.32 o 
  -9   2   7        8.13        3.09     12.87 o 
  -8   2   7        0.01        0.00     11.75 o 
  -7   2   7        1.47        0.00     10.55 o 
  -6   2   7       39.40       47.62     12.74 o 
  -5   2   7        8.42       14.65     11.77 o 
  -4   2   7       37.39       30.56     11.66 o 
  -3   2   7     1214.92     1169.98     27.52 o 
  -2   2   7       86.62       89.52      9.49 o 
  -1   2   7      328.04      371.88     22.54 o 
   0   2   7      611.62      601.67     22.32 o 
   1   2   7       21.35       17.70     10.50 o 
   2   2   7       31.95       29.31     11.10 o 
   3   2   7      495.40      479.66     21.83 o 
   4   2   7        8.30        9.61      9.99 o 
   5   2   7        1.55       11.78     10.38 o 
   6   2   7        6.61       12.02     11.48 o 
   7   2   7        5.01        0.00     13.33 o 
 -10   3   7        6.77        9.43     13.40 o 
  -9   3   7       14.21        2.28     12.29 o 
  -8   3   7        0.13        0.00     11.48 o 
  -7   3   7        0.16        0.26     11.48 o 
  -6   3   7      392.75      418.63     21.02 o 
  -5   3   7      467.02      450.59     21.46 o 
  -4   3   7        0.70       15.25     11.48 o 
  -3   3   7       42.90       35.53     11.36 o 
  -2   3   7        0.51       11.74      9.76 o 
  -1   3   7        1.15        6.80      9.66 o 
   0   3   7      209.27      225.54     15.94 o 
   1   3   7     1359.31     1384.53     50.92 o 
   2   3   7      105.47      108.24     13.81 o 
   3   3   7       80.49       66.28     12.39 o 
   4   3   7       88.58       80.41     12.67 o 
   5   3   7      139.13      156.93     15.84 o 
   6   3   7        0.17        0.00     12.77 o 
 -10   4   7        2.62        2.26     16.15 o 
  -9   4   7        0.02        0.00     12.17 o 
  -8   4   7        5.35        0.00     12.15 o 
  -7   4   7        4.28        0.75     11.85 o 
  -6   4   7      412.20      393.76     20.62 o 
  -5   4   7       86.96       76.09     12.98 o 
  -4   4   7      172.31      181.55     15.36 o 
  -3   4   7        4.42        6.40     13.72 o 
  -2   4   7        9.03        5.04     11.30 o 
  -1   4   7      359.01      343.74     18.61 o 
   0   4   7      155.02      146.64     14.60 o 
   1   4   7        2.97        5.30      9.87 o 
   2   4   7        1.45        0.00      9.57 o 
   3   4   7       10.88        7.64     10.36 o 
   4   4   7        1.71        0.00     11.62 o 
   5   4   7        1.47       10.40     13.20 o 
   6   4   7       19.25       33.07     16.12 o 
  -9   5   7       47.72       30.02     17.09 o 
  -8   5   7       14.41       19.45     12.59 o 
  -7   5   7       51.39       59.43     13.16 o 
  -6   5   7        8.89        7.00     11.60 o 
  -5   5   7      137.06      139.85     14.90 o 
  -4   5   7       29.10       29.86     11.48 o 
  -3   5   7      189.47      143.40     19.44 o 
  -2   5   7        4.66        0.54      9.97 o 
  -1   5   7      274.03      283.50     18.22 o 
   0   5   7      168.37      167.00     15.34 o 
   1   5   7       37.51       41.84     11.57 o 
   2   5   7       74.73       68.50     12.66 o 
   3   5   7       16.76       22.13     14.29 o 
   4   5   7        6.10       15.63     14.10 o 
   5   5   7       83.49      114.16     19.44 o 
  -9   6   7       71.17       80.97     20.42 o 
  -8   6   7       12.77       25.82     13.20 o 
  -7   6   7        7.43       10.61     12.30 o 
  -6   6   7        2.76        0.36     10.99 o 
  -5   6   7      143.11      136.48     14.68 o 
  -4   6   7       61.26       63.09     16.71 o 
  -3   6   7      239.74      211.43     22.87 o 
  -2   6   7        4.77        0.00     10.28 o 
  -1   6   7        7.21       14.16     10.99 o 
   0   6   7        7.40        5.45     10.50 o 
   1   6   7       19.77       28.10     15.36 o 
   2   6   7      196.03      190.87     21.92 o 
   3   6   7        8.31        7.94     12.94 o 
   4   6   7       46.08       56.05     16.93 o 
  -8   7   7        3.14        0.00     15.12 o 
  -7   7   7        7.40        5.21     12.35 o 
  -6   7   7        3.73        8.52     15.61 o 
  -5   7   7       40.09       57.14     17.53 o 
  -4   7   7        3.47       10.62     16.27 o 
  -3   7   7        3.26        0.00     17.09 o 
  -2   7   7        0.57       10.94     11.13 o 
  -1   7   7       37.07       40.67     12.78 o 
   0   7   7        8.48        3.16     13.21 o 
   1   7   7       15.74       15.95     13.66 o 
   2   7   7      113.50      118.24     19.61 o 
   3   7   7       14.32       23.60     15.41 o 
  -7   8   7        6.51       25.34     22.64 o 
  -6   8   7        0.17        0.00     17.14 o 
  -5   8   7       30.07       20.80     16.20 o 
  -4   8   7      117.02       96.50     20.39 o 
  -3   8   7       48.69       62.53     26.42 o 
  -2   8   7       12.83       10.39     13.34 o 
  -1   8   7        2.33        0.00     13.11 o 
   0   8   7       32.71       16.70     13.88 o 
   1   8   7       39.46       45.28     16.01 o 
  -5   9   7       35.89       35.40     17.90 o 
  -4   9   7      217.48      212.63     25.24 o 
  -2   9   7       99.32      112.82     19.01 o 
  -1   9   7       45.69       36.00     16.72 o 
  -1 -11   8       64.04       66.95     19.02 o 
   0 -11   8       93.93      125.65     21.73 o 
   1 -11   8        4.21        7.61     13.97 o 
   2 -11   8        6.00        6.05     14.29 o 
   3 -11   8        0.26        8.24     15.02 o 
   4 -11   8        0.09        4.94     13.53 o 
   5 -11   8        0.42        1.03     13.71 o 
  -3 -10   8       10.32        5.92     15.73 o 
  -2 -10   8        6.75        0.00     14.35 o 
  -1 -10   8        1.30        2.72     13.50 o 
   0 -10   8        0.12        0.00     14.11 o 
   1 -10   8        1.60        0.00     13.05 o 
   2 -10   8        2.02        0.00     12.69 o 
   3 -10   8      238.03      210.84     21.15 o 
   4 -10   8       48.66       44.30     15.02 o 
   5 -10   8       21.17       20.70     11.30 o 
   6 -10   8        0.29        0.00     10.99 o 
  -4  -9   8        1.84        0.00     13.88 o 
  -3  -9   8        0.24       10.94     11.62 o 
  -2  -9   8      117.06      120.44     15.23 o 
  -1  -9   8       72.53       70.30     16.57 o 
   0  -9   8       14.38        5.05     13.99 o 
   1  -9   8        0.52        0.00     12.89 o 
   2  -9   8        1.34        0.00     11.13 o 
   3  -9   8        3.14        3.84      9.80 o 
   4  -9   8       65.02       57.80     12.59 o 
   5  -9   8       22.53       29.15     11.16 o 
   6  -9   8       57.41       74.01     14.15 o 
   7  -9   8       26.48       32.08     15.63 o 
  -5  -8   8       36.05       36.21     15.57 o 
  -4  -8   8       43.56       54.77     16.18 o 
  -3  -8   8        0.01        0.00     10.05 o 
  -2  -8   8       12.73       17.00     11.37 o 
  -1  -8   8      111.81      125.98     13.83 o 
   0  -8   8       11.60        7.28     11.89 o 
   1  -8   8       12.82        0.00      9.60 o 
   2  -8   8      126.24      144.25     14.63 o 
   3  -8   8       11.79       10.13      9.70 o 
   4  -8   8        1.61        0.00      8.85 o 
   5  -8   8       28.35       33.54     10.75 o 
   6  -8   8       49.53       39.44     14.64 o 
   7  -8   8        0.27        0.00     13.05 o 
   8  -8   8        2.37        7.74     14.56 o 
  -6  -7   8        0.35        0.34     15.02 o 
  -5  -7   8       27.76       36.01     15.82 o 
  -4  -7   8        5.34        0.00     12.73 o 
  -3  -7   8       44.59       42.75     11.60 o 
  -2  -7   8        0.10        4.77      9.42 o 
  -1  -7   8       16.22       16.93      9.92 o 
   0  -7   8       17.78       12.56      8.70 o 
   1  -7   8       35.15       36.47     10.43 o 
   2  -7   8       22.70       26.20     10.88 o 
   3  -7   8       73.73       72.00     12.04 o 
   4  -7   8       31.93       45.54     11.10 o 
   5  -7   8        1.16        1.85     12.04 o 
   6  -7   8        6.79        7.88     12.28 o 
   7  -7   8        0.08        7.77     13.71 o 
   8  -7   8        5.91        8.32     14.89 o 
  -7  -6   8       19.49       14.66     15.61 o 
  -6  -6   8       27.65       28.45     15.43 o 
  -5  -6   8       99.44      108.56     23.45 o 
  -4  -6   8       44.48       46.96     16.98 o 
  -3  -6   8        3.60        0.00     12.18 o 
  -2  -6   8      120.95      102.90     12.69 o 
  -1  -6   8      365.82      376.56     15.96 o 
   0  -6   8       19.85       28.91      9.00 o 
   1  -6   8      483.79      460.27     16.49 o 
   2  -6   8      119.07      117.44     13.15 o 
   3  -6   8      320.98      353.26     18.48 o 
   4  -6   8      301.96      291.86     18.76 o 
   5  -6   8      110.16       99.25     16.31 o 
   6  -6   8       63.56       63.36     15.19 o 
   7  -6   8        0.17        0.00     13.45 o 
   8  -6   8        2.26        5.82     14.25 o 
  -8  -5   8        0.52        6.85     20.22 o 
  -7  -5   8        1.64        0.00     15.96 o 
  -6  -5   8       39.93       33.51     16.72 o 
  -5  -5   8      131.88      115.44     18.25 o 
  -4  -5   8        2.59        0.00     12.13 o 
  -3  -5   8        8.44        0.24     10.78 o 
  -2  -5   8      170.47      136.34     11.56 o 
  -1  -5   8      217.50      205.90     12.79 o 
   0  -5   8       58.35       54.32      9.16 o 
   1  -5   8        0.12        0.00      7.42 o 
   2  -5   8       51.74       61.74      9.29 o 
   3  -5   8      108.51      109.74     11.93 o 
   4  -5   8      390.58      362.27     23.55 o 
   5  -5   8       46.08       62.19     14.38 o 
   6  -5   8        0.14        0.00     12.55 o 
   7  -5   8        5.99        6.33     12.81 o 
   8  -5   8        0.12        0.00     13.47 o 
  -8  -4   8        0.35        5.74     15.79 o 
  -7  -4   8       13.42       11.47     14.23 o 
  -6  -4   8      132.99      165.50     31.81 o 
  -5  -4   8        9.62       13.77     12.73 o 
  -4  -4   8       22.26       22.71     12.19 o 
  -3  -4   8        1.45        0.00     10.91 o 
  -2  -4   8      437.04      428.74     16.61 o 
  -1  -4   8      124.79      125.64     10.62 o 
   0  -4   8       60.73       57.54      8.97 o 
   1  -4   8       11.46        6.92      7.94 o 
   2  -4   8      169.53      164.05     11.23 o 
   3  -4   8      161.91      137.00     12.89 o 
   4  -4   8       89.29       92.97     16.17 o 
   5  -4   8       17.87       32.11     12.94 o 
   6  -4   8      107.43      103.74     18.00 o 
   7  -4   8       68.77       94.34     17.19 o 
   8  -4   8      169.55      207.05     23.79 o 
  -8  -3   8       65.13       87.95     19.44 o 
  -7  -3   8      202.75      239.53     25.30 o 
  -6  -3   8      182.97      182.38     17.11 o 
  -5  -3   8      299.21      289.47     19.39 o 
  -4  -3   8      282.23      258.15     17.89 o 
  -3  -3   8        7.65       11.94     12.88 o 
  -2  -3   8      529.99      506.70     16.55 o 
  -1  -3   8       84.00       77.88      9.70 o 
   0  -3   8      197.30      193.96     11.55 o 
   1  -3   8      506.64      491.26     15.83 o 
   2  -3   8      584.27      609.90     21.57 o 
   3  -3   8      550.99      534.05     20.45 o 
   4  -3   8       13.92        6.09      9.11 o 
   5  -3   8       27.87       29.49     12.89 o 
   6  -3   8      420.72      452.92     28.56 o 
   7  -3   8       83.56       80.43     16.72 o 
   8  -3   8        7.44        7.27     13.72 o 
  -9  -2   8        1.34        8.46     13.86 o 
  -8  -2   8       21.77       33.20     15.50 o 
  -7  -2   8       19.07       15.70     10.99 o 
  -6  -2   8       26.43       25.75     10.98 o 
  -5  -2   8        0.33       13.12     11.17 o 
  -4  -2   8        0.11        0.00     10.17 o 
  -3  -2   8      162.72      166.69     15.02 o 
  -2  -2   8       34.96       36.50      8.78 o 
  -1  -2   8      135.65      145.21     10.66 o 
   0  -2   8       15.26       16.06      7.20 o 
   1  -2   8      116.68      115.69     12.33 o 
   2  -2   8      208.27      202.02     13.99 o 
   3  -2   8        2.45        0.00      9.07 o 
   4  -2   8        3.68        8.09      8.69 o 
   5  -2   8       14.33        9.66      9.24 o 
   6  -2   8       46.80       34.17     12.65 o 
   7  -2   8       14.45       20.64     13.43 o 
   8  -2   8        1.50        0.56     13.58 o 
  -9  -1   8       25.02       35.94     16.70 o 
  -8  -1   8        3.96        7.80     11.01 o 
  -7  -1   8       27.16       34.75     12.14 o 
  -6  -1   8        6.57        9.18     10.51 o 
  -5  -1   8        4.92        5.39     11.18 o 
  -4  -1   8       32.32       57.67     11.45 o 
  -3  -1   8      515.11      476.35     20.42 o 
  -2  -1   8      321.32      306.26     13.32 o 
  -1  -1   8       62.05       57.75      8.34 o 
   0  -1   8      317.11      311.22     16.68 o 
   1  -1   8      311.20      305.22     17.03 o 
   2  -1   8        1.22       20.41     12.94 o 
   3  -1   8       46.35       55.31     13.04 o 
   4  -1   8        8.56       20.77      9.62 o 
   5  -1   8      385.93      429.82     20.21 o 
   6  -1   8        5.45        4.46     11.89 o 
   7  -1   8        0.78        0.00     12.77 o 
   8  -1   8        3.08        7.49     14.43 o 
  -9   0   8        8.10        6.45     11.57 o 
  -8   0   8       32.45       36.97     17.46 o 
  -7   0   8       82.39       75.39     13.25 o 
  -6   0   8       40.66       37.53     10.89 o 
  -5   0   8       22.35       16.34      9.59 o 
  -4   0   8      496.78      514.16     21.41 o 
  -3   0   8      243.18      256.29     16.39 o 
  -2   0   8        0.31        0.00      6.47 o 
  -1   0   8        4.89        5.72      8.83 o 
   0   0   8      110.46      119.90     12.70 o 
   1   0   8      118.09      117.88     14.29 o 
   2   0   8      121.49      142.27     14.86 o 
   3   0   8      207.03      208.46     16.23 o 
   4   0   8      654.37      625.36     24.20 o 
   5   0   8       30.25       41.60     12.01 o 
   6   0   8       33.70       31.47     11.77 o 
   7   0   8       14.23       32.41     13.43 o 
  -9   1   8       40.05       48.46     14.91 o 
  -8   1   8        2.52        2.83     12.43 o 
  -7   1   8      136.55      128.67     16.32 o 
  -6   1   8        7.29        0.00     11.55 o 
  -5   1   8        3.48        0.00     11.20 o 
  -4   1   8      112.52      117.04     14.69 o 
  -3   1   8       48.04       48.38     12.28 o 
  -2   1   8      328.85      331.60     16.31 o 
  -1   1   8      569.50      573.92     21.76 o 
   0   1   8       27.49       33.70     11.65 o 
   1   1   8      108.21      115.62     13.76 o 
   2   1   8        4.74        0.00     10.02 o 
   3   1   8      199.03      174.22     14.80 o 
   4   1   8        4.96       17.99     10.15 o 
   5   1   8       32.38       37.95     11.41 o 
   6   1   8        4.99        0.41     10.58 o 
   7   1   8       61.76       58.25     13.15 o 
  -9   2   8       22.78       19.94     13.48 o 
  -8   2   8        2.40        9.59     12.32 o 
  -7   2   8       24.18       28.58     13.20 o 
  -6   2   8        5.47       16.64     12.02 o 
  -5   2   8      487.46      493.71     22.35 o 
  -4   2   8      232.66      202.19     16.56 o 
  -3   2   8       20.57       29.86     16.81 o 
  -2   2   8       39.62       45.57     11.79 o 
  -1   2   8       71.89       77.49     12.47 o 
   0   2   8      149.51      158.88     18.39 o 
   1   2   8        7.77       13.42     10.68 o 
   2   2   8      346.29      353.49     19.50 o 
   3   2   8      133.04      153.83     15.35 o 
   4   2   8       15.13       19.14     10.57 o 
   5   2   8        0.01        0.00      9.98 o 
   6   2   8        3.31       18.67     11.41 o 
  -9   3   8       13.71       11.76     13.58 o 
  -8   3   8        7.17        1.92     12.48 o 
  -7   3   8       90.84       88.34     15.24 o 
  -6   3   8       77.62       64.25     13.92 o 
  -5   3   8        2.81        0.35     11.45 o 
  -4   3   8       47.72       48.15     13.01 o 
  -3   3   8      446.44      453.56     28.55 o 
  -2   3   8      209.09      230.78     16.98 o 
  -1   3   8       38.88       55.55     12.97 o 
   0   3   8       91.16       94.72     13.61 o 
   1   3   8        8.92       10.02     10.29 o 
   2   3   8       31.22       27.59     11.02 o 
   3   3   8       36.09       50.06     11.81 o 
   4   3   8      143.54      145.81     15.73 o 
   5   3   8      152.07      151.10     17.08 o 
   6   3   8        2.73        0.00     14.43 o 
  -9   4   8       23.24       33.17     14.62 o 
  -8   4   8        2.45        0.00     12.54 o 
  -7   4   8       18.19       13.33     12.55 o 
  -6   4   8       16.96       27.75     12.97 o 
  -5   4   8      117.64      101.88     14.85 o 
  -4   4   8      250.25      241.81     23.93 o 
  -3   4   8      149.21      177.18     22.64 o 
  -2   4   8       18.65       10.22     10.34 o 
  -1   4   8      140.52      133.66     14.32 o 
   0   4   8      119.00      100.64     13.46 o 
   1   4   8       27.40       18.87     10.67 o 
   2   4   8      107.75      113.97     14.92 o 
   3   4   8        0.00        0.00     10.33 o 
   4   4   8      161.04      146.32     19.81 o 
   5   4   8       48.83       45.31     16.06 o 
  -8   5   8       53.19       61.09     14.96 o 
  -7   5   8        0.79       17.93     12.95 o 
  -6   5   8        2.15        8.38     11.88 o 
  -5   5   8        3.59        0.00     14.11 o 
  -4   5   8       13.10        4.38     15.35 o 
  -3   5   8      132.55      141.43     25.07 o 
  -2   5   8        3.57        3.84     11.25 o 
  -1   5   8       63.57       70.09     12.92 o 
   0   5   8       91.37       69.37     13.28 o 
   1   5   8        1.02       10.09     10.60 o 
   2   5   8      131.40      138.30     16.07 o 
   3   5   8       45.87       49.20     19.14 o 
   4   5   8        7.38       14.71     14.85 o 
  -8   6   8       35.70       15.15     13.60 o 
  -7   6   8       30.36       30.23     16.20 o 
  -6   6   8       57.65       63.66     19.05 o 
  -5   6   8      135.29      126.70     19.43 o 
  -4   6   8        1.11        0.00     14.67 o 
  -3   6   8        1.44        0.00     17.25 o 
  -2   6   8       25.26       28.57     23.18 o 
  -1   6   8        3.30        0.77     11.05 o 
   0   6   8      317.45      317.68     20.88 o 
   1   6   8      229.34      228.21     22.68 o 
   2   6   8       63.17       64.30     17.14 o 
   3   6   8       66.26       72.15     17.70 o 
  -7   7   8       42.18       33.96     19.44 o 
  -6   7   8       52.65       52.98     18.19 o 
  -5   7   8        2.87        2.45     15.82 o 
  -4   7   8       38.78       28.42     18.08 o 
  -3   7   8        0.07        0.92     17.14 o 
  -2   7   8        0.20        0.00     17.52 o 
  -1   7   8        0.26        5.77     11.40 o 
   0   7   8        3.28        0.00     14.09 o 
   1   7   8       24.54       19.41     15.25 o 
  -5   8   8        0.42        0.00     16.58 o 
  -4   8   8        1.23       13.67     18.00 o 
  -3   8   8        0.27        0.47     19.16 o 
  -2   8   8       16.13       11.32     19.95 o 
  -1   8   8      184.94      180.57     25.88 o 
   0 -11   9        0.01        0.00     14.74 o 
   1 -11   9        0.95        0.63     15.63 o 
   2 -11   9        4.78       20.42     14.64 o 
   3 -11   9        4.24       13.46     14.35 o 
   4 -11   9        0.11       12.61     14.35 o 
  -2 -10   9        1.45        0.00     14.25 o 
  -1 -10   9       11.79       13.21     14.10 o 
   0 -10   9       33.01       40.76     16.27 o 
   1 -10   9        4.06        0.00     13.72 o 
   2 -10   9        0.08        6.53     13.20 o 
   3 -10   9        1.92        0.79     11.89 o 
   4 -10   9        8.94       11.64     13.21 o 
   5 -10   9       27.47       32.48     12.48 o 
  -4  -9   9        3.98        0.00     14.74 o 
  -3  -9   9       50.00       37.27     16.82 o 
  -2  -9   9       22.30       28.33     11.46 o 
  -1  -9   9        2.42        0.00     13.43 o 
   0  -9   9        1.09        0.00     12.69 o 
   1  -9   9        3.46        0.50     12.28 o 
   2  -9   9       30.42       35.94     15.05 o 
   3  -9   9        0.00        3.41      9.87 o 
   4  -9   9       88.61      103.15     14.00 o 
   5  -9   9       27.80       29.92     14.88 o 
   6  -9   9       47.88       56.49     21.83 o 
  -5  -8   9        2.66        2.85     14.88 o 
  -4  -8   9        9.16       22.48     15.41 o 
  -3  -8   9        0.26        0.00     12.73 o 
  -2  -8   9        7.04        7.40     10.19 o 
  -1  -8   9       20.02       17.89     11.04 o 
   0  -8   9       29.86       43.67     13.72 o 
   1  -8   9      185.26      183.49     16.18 o 
   2  -8   9       42.99       40.11     11.43 o 
   3  -8   9        1.30        1.44      9.83 o 
   4  -8   9        2.35        0.35     10.24 o 
   5  -8   9        4.85        0.98     12.94 o 
   6  -8   9       10.23        7.14     13.50 o 
   7  -8   9       35.49       35.13     14.63 o 
  -6  -7   9        0.11        5.69     15.79 o 
  -5  -7   9        5.33       21.23     15.50 o 
  -4  -7   9       33.67       36.52     16.42 o 
  -3  -7   9       11.32        8.09     12.96 o 
  -2  -7   9        8.96        0.00      9.97 o 
  -1  -7   9        7.97        9.34      9.65 o 
   0  -7   9      111.45      105.58     11.35 o 
   1  -7   9        8.89       16.47     10.48 o 
   2  -7   9       35.07       49.06     11.02 o 
   3  -7   9      231.15      212.56     16.68 o 
   4  -7   9        2.61        0.91     10.67 o 
   5  -7   9       59.39       51.69     14.81 o 
   6  -7   9        0.93        0.00     12.58 o 
   7  -7   9        9.28        2.42     13.99 o 
  -6  -6   9        0.47        8.62     15.02 o 
  -5  -6   9        7.52       11.30     14.04 o 
  -4  -6   9        4.46        4.72     13.71 o 
  -3  -6   9       22.61       24.39     13.53 o 
  -2  -6   9       25.06       25.56      9.96 o 
  -1  -6   9      173.99      197.07     13.35 o 
   0  -6   9       49.76       48.65      9.94 o 
   1  -6   9        0.48        1.33      8.09 o 
   2  -6   9       14.18       14.92      9.72 o 
   3  -6   9       14.22       10.61     11.91 o 
   4  -6   9      207.82      221.85     21.13 o 
   5  -6   9      197.53      234.12     22.07 o 
   6  -6   9       15.96       20.06     13.48 o 
   7  -6   9        0.04        2.54     12.81 o 
  -7  -5   9        5.70        8.76     16.55 o 
  -6  -5   9        5.71        3.94     15.82 o 
  -5  -5   9        6.15        9.36     13.91 o 
  -4  -5   9       27.98       29.66     13.71 o 
  -3  -5   9        0.17        9.96     11.25 o 
  -2  -5   9       92.36      102.96     10.92 o 
  -1  -5   9      363.31      368.15     16.01 o 
   0  -5   9      234.31      213.83     13.04 o 
   1  -5   9      186.52      187.69     12.50 o 
   2  -5   9      181.29      179.58     14.53 o 
   3  -5   9        0.70        0.00     10.45 o 
   4  -5   9        1.48        3.35     11.87 o 
   5  -5   9        2.91        9.49     11.66 o 
   6  -5   9       58.19       49.43     15.02 o 
   7  -5   9       23.22       38.44     14.88 o 
  -7  -4   9       17.58       20.65     14.74 o 
  -6  -4   9        0.01        0.00     12.81 o 
  -5  -4   9       49.36       46.39     19.14 o 
  -4  -4   9        1.42        3.06     11.77 o 
  -3  -4   9       49.55       38.54     11.80 o 
  -2  -4   9       40.07       26.95      9.35 o 
  -1  -4   9       89.53       92.11     10.09 o 
   0  -4   9       10.45       22.07      8.75 o 
   1  -4   9       57.15       54.68     11.97 o 
   2  -4   9      181.33      156.94     13.62 o 
   3  -4   9      140.91      130.16     17.23 o 
   4  -4   9      140.07      138.62     18.60 o 
   5  -4   9       11.58        8.04     11.87 o 
   6  -4   9       51.34       48.91     14.58 o 
   7  -4   9        0.88        0.00     13.11 o 
  -8  -3   9        0.01        5.45     15.15 o 
  -7  -3   9        6.35        0.00     12.66 o 
  -6  -3   9      189.07      184.74     17.60 o 
  -5  -3   9      244.58      258.91     18.99 o 
  -4  -3   9       20.55       14.21     10.54 o 
  -3  -3   9       27.89       15.40     11.22 o 
  -2  -3   9       11.99       14.96     11.07 o 
  -1  -3   9      186.74      209.45     12.67 o 
   0  -3   9      240.30      241.02     15.58 o 
   1  -3   9      621.58      648.14     23.03 o 
   2  -3   9       33.88       37.81     10.25 o 
   3  -3   9      184.05      205.83     15.35 o 
   4  -3   9       12.99       14.11     12.37 o 
   5  -3   9        6.77        0.00     11.47 o 
   6  -3   9       24.79       33.11     13.66 o 
   7  -3   9       23.07       18.17     14.09 o 
  -8  -2   9        0.17        0.00     13.47 o 
  -7  -2   9        6.18        0.00     11.55 o 
  -6  -2   9       17.21       26.84     13.00 o 
  -5  -2   9       26.77       22.61     12.21 o 
  -4  -2   9        2.42        0.00     10.13 o 
  -3  -2   9        2.51        2.37     10.43 o 
  -2  -2   9      101.64       95.76     12.78 o 
  -1  -2   9      122.17      131.96     13.29 o 
   0  -2   9      161.56      159.06     15.25 o 
   1  -2   9        0.05        4.52      9.45 o 
   2  -2   9        2.24        0.00      8.58 o 
   3  -2   9       98.24      105.89     12.88 o 
   4  -2   9       23.71       32.07     10.71 o 
   5  -2   9       16.66       10.46     11.25 o 
   6  -2   9       56.49       57.50     15.15 o 
   7  -2   9       77.69       79.09     17.32 o 
  -8  -1   9        0.00        0.00     11.54 o 
  -7  -1   9       58.44       53.47     14.20 o 
  -6  -1   9       26.15       23.83     11.42 o 
  -5  -1   9        4.17        3.87     10.95 o 
  -4  -1   9       99.37      100.01     13.75 o 
  -3  -1   9       87.65       60.16     11.79 o 
  -2  -1   9        0.19        0.72     15.15 o 
  -1  -1   9      384.85      363.01     18.31 o 
   0  -1   9      217.71      228.73     15.15 o 
   1  -1   9       15.07       11.55      9.04 o 
   2  -1   9       61.02       57.74     11.16 o 
   3  -1   9       11.19        7.22      9.74 o 
   4  -1   9       77.14       79.34     12.12 o 
   5  -1   9        2.86        7.25      9.66 o 
   6  -1   9       43.97       51.27     15.41 o 
   7  -1   9      164.03      178.18     21.72 o 
  -9   0   9       51.42       58.52     15.51 o 
  -8   0   9        0.02        3.71     11.59 o 
  -7   0   9       85.12       96.29     14.38 o 
  -6   0   9        0.63        0.18     10.23 o 
  -5   0   9        6.35       14.41     12.10 o 
  -4   0   9        0.88        0.01     10.66 o 
  -3   0   9        0.33        8.33     15.15 o 
  -2   0   9      249.12      242.45     22.28 o 
  -1   0   9      206.44      212.84     15.15 o 
   0   0   9      739.63      754.89     25.94 o 
   1   0   9        0.02        0.00      9.31 o 
   2   0   9      323.62      298.71     14.95 o 
   3   0   9       57.45       48.87     11.85 o 
   4   0   9        8.30        9.35     10.28 o 
   5   0   9       58.54       57.63     10.16 o 
   6   0   9       50.88       61.08     13.38 o 
  -9   1   9        4.52        4.46     11.21 o 
  -8   1   9       14.91       24.73     14.69 o 
  -7   1   9       62.22       44.01     14.12 o 
  -6   1   9       39.13       33.11     13.06 o 
  -5   1   9      234.97      218.81     14.44 o 
  -4   1   9        0.33        5.14      9.12 o 
  -3   1   9      141.97      131.30     20.11 o 
  -2   1   9        0.54       15.31     15.25 o 
  -1   1   9       48.45       49.09     12.32 o 
   0   1   9        1.41        0.00     11.18 o 
   1   1   9      117.11      115.07     14.30 o 
   2   1   9       47.56       32.98     14.08 o 
   3   1   9        0.94        0.00      9.41 o 
   4   1   9       83.47       82.19     13.61 o 
   5   1   9        0.39        2.76     10.26 o 
   6   1   9       21.07       28.03     12.48 o 
  -9   2   9        1.41       11.78     14.65 o 
  -8   2   9       38.49       33.79     14.20 o 
  -7   2   9        1.37        8.96     12.63 o 
  -6   2   9        0.85        0.00     11.60 o 
  -5   2   9        0.55        0.00     12.07 o 
  -4   2   9      142.64      143.65     20.75 o 
  -3   2   9      205.02      208.20     22.11 o 
  -2   2   9       34.12       36.84     16.50 o 
  -1   2   9      322.95      301.96     18.40 o 
   0   2   9       41.80       41.88     12.75 o 
   1   2   9      254.33      249.30     17.41 o 
   2   2   9       36.10       48.79     11.94 o 
   3   2   9       10.96        2.91     10.51 o 
   4   2   9       85.61       89.90     14.13 o 
   5   2   9       91.47      111.49     14.97 o 
  -8   3   9        9.75       14.67     13.68 o 
  -7   3   9        8.31       11.37     13.21 o 
  -6   3   9       22.05       29.46     13.17 o 
  -5   3   9       54.86       53.91     18.73 o 
  -4   3   9      358.08      371.86     28.73 o 
  -3   3   9       45.75       44.48     16.98 o 
  -2   3   9       70.09       86.02     19.65 o 
  -1   3   9       21.77       21.39     11.57 o 
   0   3   9       36.89       45.45     15.50 o 
   1   3   9       23.10       17.36     11.20 o 
   2   3   9        1.29        0.00     10.60 o 
   3   3   9      126.67      131.77     15.45 o 
   4   3   9       68.64       64.47     13.65 o 
   5   3   9       24.93       17.11     14.04 o 
  -8   4   9       31.36       29.71     14.44 o 
  -7   4   9        0.15        0.00     15.61 o 
  -6   4   9       14.52        8.97     16.20 o 
  -5   4   9        3.16        5.01     16.76 o 
  -4   4   9       24.97       12.13     16.39 o 
  -3   4   9       44.68       46.29     17.14 o 
  -2   4   9      131.63      135.90     21.09 o 
  -1   4   9       13.17       10.56     12.40 o 
   0   4   9      113.72      121.69     14.95 o 
   1   4   9       17.55        9.26     11.39 o 
   2   4   9        1.59        1.36     11.24 o 
   3   4   9        3.15        8.58     11.79 o 
   4   4   9        3.69       10.10     14.81 o 
  -7   5   9       42.41       20.81     16.38 o 
  -6   5   9       64.30       77.78     19.44 o 
  -5   5   9       39.47       60.48     18.87 o 
  -4   5   9        0.29       10.71     28.30 o 
  -3   5   9       37.86       31.85     16.58 o 
  -2   5   9       18.27       24.09     15.73 o 
  -1   5   9       11.28       13.61     14.74 o 
   0   5   9        9.91        0.00     11.24 o 
   1   5   9       75.31       83.13     14.83 o 
   2   5   9      144.61      148.44     17.31 o 
   3   5   9        2.19       15.40     16.38 o 
  -7   6   9        5.91        0.00     16.55 o 
  -6   6   9        0.13        0.00     17.34 o 
  -5   6   9        7.90        0.00     16.96 o 
  -4   6   9       11.46       11.78     17.58 o 
  -3   6   9       81.79      111.69     23.04 o 
  -2   6   9        0.16        0.00     16.72 o 
  -1   6   9       10.64       14.61     12.43 o 
   0   6   9        1.34        2.81     11.59 o 
   1   6   9       21.93       28.43     16.20 o 
  -5   7   9        3.29        1.91     18.41 o 
  -4   7   9       14.33        8.69     16.96 o 
  -3   7   9       41.40       65.37     20.54 o 
  -2   7   9       20.67       20.70     19.02 o 
  -1   7   9        4.93       13.10     16.19 o 
  -1 -10  10        6.21        0.00     13.66 o 
   0 -10  10        0.98        4.56     14.85 o 
   1 -10  10       25.76       33.07     15.61 o 
   2 -10  10       36.92       40.87     15.02 o 
   3 -10  10        0.03        0.00     14.74 o 
   4 -10  10        0.32        0.00     19.41 o 
  -3  -9  10        4.05        0.00     15.02 o 
  -2  -9  10        4.89        0.00     21.56 o 
  -1  -9  10       12.32        0.00     13.58 o 
   0  -9  10       94.90      102.01     18.91 o 
   1  -9  10       75.78       58.34     15.79 o 
   2  -9  10        0.36        0.00     12.20 o 
   3  -9  10        2.33        9.42     12.89 o 
   4  -9  10       18.97       34.13     15.79 o 
   5  -9  10        0.55        0.00     13.88 o 
  -4  -8  10        0.28        0.00     14.04 o 
  -3  -8  10        0.04        0.00     14.64 o 
  -2  -8  10        1.97        0.63     13.50 o 
  -1  -8  10       14.88       21.83     15.36 o 
   0  -8  10        5.49        0.00     12.15 o 
   1  -8  10        1.40        0.00     10.63 o 
   2  -8  10       16.19       10.26     10.33 o 
   3  -8  10        0.17        0.00     11.36 o 
   4  -8  10        0.26        0.00     11.64 o 
   5  -8  10        3.04        0.00     12.30 o 
   6  -8  10        0.69        0.00     13.05 o 
  -5  -7  10        0.62        0.00     15.27 o 
  -4  -7  10        0.91        0.00     13.71 o 
  -3  -7  10        0.00       13.21     14.29 o 
  -2  -7  10       30.04       21.05     14.47 o 
  -1  -7  10      180.34      206.97     16.57 o 
   0  -7  10       11.51       12.80     10.67 o 
   1  -7  10        5.84       11.46     10.50 o 
   2  -7  10        5.27        0.00     12.15 o 
   3  -7  10       27.48       28.29     13.20 o 
   4  -7  10       15.28       11.10     12.69 o 
   5  -7  10       10.21       18.42     13.33 o 
   6  -7  10       12.58        1.89     13.72 o 
  -6  -6  10       12.66        4.25     15.79 o 
  -5  -6  10        0.47        0.00     15.43 o 
  -4  -6  10       24.95       31.56     14.74 o 
  -3  -6  10       70.98      109.81     17.81 o 
  -2  -6  10      102.26      113.52     15.21 o 
  -1  -6  10        4.85        1.29      8.53 o 
   0  -6  10        0.23        3.71      8.10 o 
   1  -6  10       16.53       27.05     13.21 o 
   2  -6  10       60.51       39.44     13.72 o 
   3  -6  10      166.64      192.94     20.49 o 
   4  -6  10      106.28      101.36     16.17 o 
   5  -6  10       12.87       23.70     13.58 o 
   6  -6  10        1.90        4.20     12.30 o 
  -6  -5  10       39.71       28.81     17.14 o 
  -5  -5  10        1.74        0.00     13.11 o 
  -4  -5  10       55.09       42.38     14.74 o 
  -3  -5  10       25.91       21.98     11.79 o 
  -2  -5  10        3.90        5.83     10.65 o 
  -1  -5  10        3.05        5.32      8.20 o 
   0  -5  10       61.42       58.21     11.85 o 
   1  -5  10       84.59       72.60     12.01 o 
   2  -5  10        0.64        0.00     11.26 o 
   3  -5  10       22.56       20.26     12.30 o 
   4  -5  10        2.09        6.70     12.04 o 
   5  -5  10        1.47        7.78     13.20 o 
   6  -5  10       26.40       31.75     15.02 o 
  -7  -4  10        3.98       17.38     15.43 o 
  -6  -4  10        0.21        0.00     15.91 o 
  -5  -4  10       28.94       28.16     15.82 o 
  -4  -4  10      291.08      305.45     21.02 o 
  -3  -4  10        0.99        6.73     11.16 o 
  -2  -4  10        2.77        8.45     10.55 o 
  -1  -4  10      128.48      134.38     14.14 o 
   0  -4  10       11.84       10.05     10.22 o 
   1  -4  10        4.00        1.28     10.42 o 
   2  -4  10       36.93       49.31     10.40 o 
   3  -4  10       41.96       51.42     13.60 o 
   4  -4  10       87.27       77.26     15.89 o 
   5  -4  10        3.75        9.78     12.69 o 
   6  -4  10        0.91        9.82     12.82 o 
  -7  -3  10       21.83       26.80     15.90 o 
  -6  -3  10       27.51       32.10     13.57 o 
  -5  -3  10       15.25       16.60     13.63 o 
  -4  -3  10        3.97        8.35     12.25 o 
  -3  -3  10       21.18       26.19     11.43 o 
  -2  -3  10        2.47        1.47     16.98 o 
  -1  -3  10       21.44       32.00     11.14 o 
   0  -3  10        4.06        5.80      9.66 o 
   1  -3  10       28.30       46.16     10.95 o 
   2  -3  10        0.93        0.00      8.91 o 
   3  -3  10       16.40       20.89     10.50 o 
   4  -3  10      109.01      120.36     17.58 o 
   5  -3  10      217.77      240.99     22.86 o 
   6  -3  10        0.20        1.66     12.95 o 
  -8  -2  10        2.95        0.00     14.64 o 
  -7  -2  10        0.21        3.02     12.71 o 
  -6  -2  10        0.04        0.00     12.12 o 
  -5  -2  10       47.86       53.57     13.24 o 
  -4  -2  10       55.43       45.28     12.42 o 
  -3  -2  10        0.01        0.00     15.28 o 
  -2  -2  10      268.74      303.62     25.63 o 
  -1  -2  10        6.50        5.44      9.53 o 
   0  -2  10       26.95       27.16      9.58 o 
   1  -2  10        0.20        3.52      9.36 o 
   2  -2  10        8.21        3.04      9.39 o 
   3  -2  10      102.95      111.24     13.58 o 
   4  -2  10       64.84       69.14     16.30 o 
   5  -2  10       50.22       45.51     14.43 o 
   6  -2  10        7.45       16.61     13.82 o 
  -8  -1  10       14.01       12.68     13.81 o 
  -7  -1  10       10.49       14.36     12.54 o 
  -6  -1  10        1.16        0.00     11.92 o 
  -5  -1  10        1.66        0.00     11.13 o 
  -4  -1  10        9.65       11.69     10.58 o 
  -3  -1  10       30.06       21.24     17.04 o 
  -2  -1  10       61.63       51.34     17.27 o 
  -1  -1  10       90.01       92.26     12.47 o 
   0  -1  10       17.33       14.81      9.43 o 
   1  -1  10        8.22       21.02     10.16 o 
   2  -1  10       17.02       11.67      9.58 o 
   3  -1  10      293.42      334.18     19.68 o 
   4  -1  10        6.05        1.30     11.52 o 
   5  -1  10       54.90       51.17     15.12 o 
   6  -1  10        0.56        0.00     13.43 o 
  -8   0  10        0.59       18.85     13.38 o 
  -7   0  10        2.28        0.48     12.62 o 
  -6   0  10      155.10      183.17     18.25 o 
  -5   0  10      109.20      123.02     14.99 o 
  -4   0  10      127.07      149.53     22.10 o 
  -3   0  10       82.64       63.19     17.09 o 
  -2   0  10      195.82      200.03     21.64 o 
  -1   0  10        3.66        0.58      9.38 o 
   0   0  10      223.74      242.77     17.18 o 
   1   0  10       82.88       82.12     12.99 o 
   2   0  10      191.88      209.25     16.25 o 
   3   0  10       17.46       20.77     12.26 o 
   4   0  10        1.62        2.49      9.65 o 
   5   0  10        1.19        0.00     10.15 o 
  -8   1  10        2.20        6.70     11.85 o 
  -7   1  10       21.45       19.27     11.57 o 
  -6   1  10      100.59      105.59     15.43 o 
  -5   1  10        1.72        0.00     15.41 o 
  -4   1  10       76.45       70.43     17.92 o 
  -3   1  10        8.42        6.17     16.06 o 
  -2   1  10       91.10       85.60     18.80 o 
  -1   1  10        0.09        4.32     14.85 o 
   0   1  10      160.99      169.18     12.74 o 
   1   1  10      119.89      124.47     16.28 o 
   2   1  10       37.92       34.37     15.35 o 
   3   1  10        2.67        0.00     11.31 o 
   4   1  10        4.24        0.00     15.05 o 
   5   1  10       38.11       27.08     12.89 o 
  -8   2  10        5.53        2.45     13.62 o 
  -7   2  10       77.89       75.65     18.80 o 
  -6   2  10        3.19        0.00     15.79 o 
  -5   2  10        0.45        0.96     16.84 o 
  -4   2  10        0.30        0.00     16.72 o 
  -3   2  10       19.20       17.87     17.19 o 
  -2   2  10        1.18        0.00     14.63 o 
  -1   2  10      239.81      257.78     24.74 o 
   0   2  10      194.93      190.29     17.23 o 
   1   2  10        1.07        5.82     11.26 o 
   2   2  10        5.14        0.00     10.38 o 
   3   2  10        4.74        2.94     10.73 o 
   4   2  10       44.38       45.41     12.92 o 
  -7   3  10       48.67       65.12     18.84 o 
  -6   3  10        1.49        0.00     15.23 o 
  -5   3  10       70.32       79.17     18.87 o 
  -4   3  10        8.90        0.23     15.41 o 
  -3   3  10      118.24      100.02     20.57 o 
  -2   3  10        0.68        8.35     15.02 o 
  -1   3  10      115.82      115.65     19.99 o 
   0   3  10       46.38       48.63     13.66 o 
   1   3  10       26.80       30.67     12.37 o 
   2   3  10        3.16        5.25     11.16 o 
   3   3  10       15.93       20.12     12.26 o 
  -7   4  10        0.00        0.00     15.35 o 
  -6   4  10        0.19        0.00     16.50 o 
  -5   4  10       94.28       98.02     25.34 o 
  -4   4  10       11.10       17.54     16.81 o 
  -3   4  10       56.05       52.44     18.80 o 
  -2   4  10        7.91        8.90     15.57 o 
  -1   4  10        2.52       11.06     15.12 o 
   0   4  10        2.57        0.00     12.26 o 
   1   4  10       12.37       11.59     13.28 o 
   2   4  10       66.59       58.84     14.72 o 
  -6   5  10        0.02        0.00     18.29 o 
  -5   5  10        8.57       31.50     18.26 o 
  -4   5  10        0.02       37.75     19.40 o 
  -3   5  10        3.27        0.00     16.12 o 
  -2   5  10       49.09       54.18     19.05 o 
  -1   5  10        9.32       15.54     16.72 o 
   0   5  10       36.57       45.08     14.07 o 
   1   5  10        1.43        4.35     12.51 o 
  -4   6  10       49.39       44.74     19.82 o 
  -3   6  10       22.81       13.47     20.37 o 
  -2   6  10        8.66        9.42     19.01 o 
  -1   6  10        7.42       13.06     17.34 o 
  -1  -9  11        0.11        0.00     19.41 o 
   0  -9  11        1.61        2.89     14.43 o 
   1  -9  11        0.60        3.15     13.53 o 
   2  -9  11       22.74       29.11     21.02 o 
   3  -9  11       23.43       30.72     15.12 o 
  -3  -8  11        1.06       11.58     15.79 o 
  -2  -8  11       38.12       20.75     15.63 o 
  -1  -8  11       32.08        9.70     20.49 o 
   0  -8  11       13.66       12.25     13.99 o 
   1  -8  11       50.84       24.80     18.33 o 
   2  -8  11        4.80       20.61     13.47 o 
   3  -8  11       43.92       31.27     18.87 o 
   4  -8  11        0.09        0.63     13.75 o 
  -4  -7  11        1.82        0.00     15.25 o 
  -3  -7  11        1.00        6.88     17.25 o 
  -2  -7  11       51.42       40.62     16.17 o 
  -1  -7  11       37.56       25.12     13.91 o 
   0  -7  11        1.27        4.13     12.47 o 
   1  -7  11        4.40        7.01     18.87 o 
   2  -7  11       25.12       17.52     13.34 o 
   3  -7  11       41.19       59.84     23.18 o 
   4  -7  11        7.24        3.37     13.97 o 
   5  -7  11       49.86       48.86     16.50 o 
  -5  -6  11        7.10        6.74     15.05 o 
  -4  -6  11        2.53       16.04     13.91 o 
  -3  -6  11        2.21        0.00     12.38 o 
  -2  -6  11       16.97       10.20     13.71 o 
  -1  -6  11      166.02      159.36     20.03 o 
   0  -6  11       48.04       56.57     12.45 o 
   1  -6  11       18.32       22.24     13.34 o 
   2  -6  11        2.45       11.97     11.92 o 
   3  -6  11       27.86       34.11     13.71 o 
   4  -6  11        0.04        0.00     12.30 o 
   5  -6  11        0.73        0.73     13.71 o 
  -5  -5  11       41.32       42.92     16.17 o 
  -4  -5  11        0.09        0.00     13.66 o 
  -3  -5  11       30.91       30.94     13.12 o 
  -2  -5  11       40.06       44.28     15.34 o 
  -1  -5  11        0.27        0.00     13.36 o 
   0  -5  11        1.77        1.68      9.72 o 
   1  -5  11        0.89        2.66     10.24 o 
   2  -5  11       46.14       53.64     13.84 o 
   3  -5  11        4.00        4.43     11.57 o 
   4  -5  11        0.42        3.28     12.28 o 
   5  -5  11       22.40       38.58     15.54 o 
  -6  -4  11       17.29       40.85     17.34 o 
  -5  -4  11        7.73        0.00     14.29 o 
  -4  -4  11        0.68        6.26     11.84 o 
  -3  -4  11        0.06       11.01     15.41 o 
  -2  -4  11       72.76       87.74     23.45 o 
  -1  -4  11      103.76      122.98     36.12 o 
   0  -4  11        7.72        7.48     10.42 o 
   1  -4  11       25.88       29.80     11.91 o 
   2  -4  11        4.15       17.36     13.05 o 
   3  -4  11        5.86        9.19     12.56 o 
   4  -4  11       14.14       16.06     13.45 o 
   5  -4  11       82.20       90.57     17.52 o 
  -6  -3  11        3.98       10.70     13.05 o 
  -5  -3  11        8.18       11.11     13.92 o 
  -4  -3  11       74.36       99.49     19.34 o 
  -3  -3  11      138.48      148.85     21.13 o 
  -2  -3  11        6.77       19.03     15.13 o 
  -1  -3  11       24.69       22.92     15.57 o 
   0  -3  11        6.40        6.01     10.10 o 
   1  -3  11       73.02       74.28     12.92 o 
   2  -3  11       48.93       45.07     11.41 o 
   3  -3  11        9.18       25.86     13.08 o 
   4  -3  11       35.45       32.59     14.64 o 
   5  -3  11      145.31      183.20     22.30 o 
  -7  -2  11        0.69        4.24     13.38 o 
  -6  -2  11        3.19        1.53     13.11 o 
  -5  -2  11       15.92        5.23     10.89 o 
  -4  -2  11        1.77        0.00     15.65 o 
  -3  -2  11       30.59       21.56     15.35 o 
  -2  -2  11        3.18        1.46     16.76 o 
  -1  -2  11        0.57        0.00     13.08 o 
   0  -2  11        1.30        2.82      9.96 o 
   1  -2  11       10.53        9.06     10.20 o 
   2  -2  11        0.87        0.00      9.57 o 
   3  -2  11        5.75        8.96     10.52 o 
   4  -2  11        0.17        0.00     13.21 o 
   5  -2  11       91.96       94.95     17.81 o 
  -7  -1  11       43.03       27.94     14.25 o 
  -6  -1  11       11.44       14.02     12.28 o 
  -5  -1  11       47.68       79.40     19.44 o 
  -4  -1  11       92.99       87.30     18.57 o 
  -3  -1  11        0.56        1.22     16.17 o 
  -2  -1  11        0.03        5.90     14.89 o 
  -1  -1  11        0.09        0.03     13.95 o 
   0  -1  11        4.07        5.02      9.70 o 
   1  -1  11      136.82      142.79     15.60 o 
   2  -1  11       57.53       65.43     12.17 o 
   3  -1  11       39.25       43.09     12.04 o 
   4  -1  11        0.84        0.00     10.07 o 
   5  -1  11        8.44        6.90     12.26 o 
  -7   0  11        7.65        0.00     12.67 o 
  -6   0  11        4.99        0.00     16.04 o 
  -5   0  11       31.31       49.92     18.08 o 
  -4   0  11       11.41       16.05     17.58 o 
  -3   0  11      102.85      105.73     20.57 o 
  -2   0  11       35.14       45.60     16.38 o 
  -1   0  11       20.17       19.65     15.02 o 
   0   0  11       79.67       83.93     13.16 o 
   1   0  11       28.43       21.97     11.21 o 
   2   0  11       84.85       84.35     13.11 o 
   3   0  11        9.72        9.03     10.73 o 
   4   0  11       67.13       77.97     13.81 o 
  -7   1  11        0.12        0.00     15.41 o 
  -6   1  11       29.03       43.92     18.29 o 
  -5   1  11       49.93       55.50     17.42 o 
  -4   1  11       23.81       25.31     17.14 o 
  -3   1  11      111.29      136.90     22.10 o 
  -2   1  11        0.08        8.72     15.89 o 
  -1   1  11        8.94        0.00     14.11 o 
   0   1  11        7.37       18.80     11.04 o 
   1   1  11       35.42       33.51     11.85 o 
   2   1  11       76.77       69.40     12.82 o 
   3   1  11       13.49       23.30     13.05 o 
  -6   2  11        0.07        0.00     16.66 o 
  -5   2  11        0.43        1.10     18.33 o 
  -4   2  11        1.48        0.58     15.12 o 
  -3   2  11        0.03        0.00     16.12 o 
  -2   2  11       30.55       38.74     18.13 o 
  -1   2  11      259.60      281.31     25.46 o 
   0   2  11        9.78        6.97     14.64 o 
   1   2  11       19.76       16.79     11.94 o 
   2   2  11        1.90        9.98     12.46 o 
   3   2  11       92.73      109.36     15.95 o 
  -6   3  11       43.09       25.45     18.41 o 
  -5   3  11       54.32       53.65     19.68 o 
  -4   3  11        7.70        7.88     19.95 o 
  -3   3  11       11.59        9.64     16.17 o 
  -2   3  11        1.74        0.00     16.45 o 
  -1   3  11       16.44        0.00     15.41 o 
   0   3  11       44.87       49.80     17.34 o 
   1   3  11       69.56       80.33     15.72 o 
   2   3  11       69.56       69.93     14.86 o 
  -5   4  11        0.43        0.00     18.29 o 
  -4   4  11       33.44       30.16     18.41 o 
  -3   4  11        6.06       24.43     17.81 o 
  -2   4  11        1.42        0.00     15.64 o 
  -1   4  11        4.26       11.47     16.38 o 
   0   4  11       94.66      101.89     19.99 o 
   1  -8  12        1.24        0.00     16.17 o 
  -2  -7  12        0.54        0.00     20.49 o 
   0  -7  12        0.81        0.00     20.49 o 
   1  -7  12      101.29      110.06     18.65 o 
   2  -7  12       12.36        9.81     14.04 o 
   3  -7  12       28.07       34.61     15.05 o 
  -3  -6  12        6.47        0.00     21.56 o 
  -2  -6  12        2.59       10.24     18.87 o 
  -1  -6  12       17.90       32.56     15.73 o 
   0  -6  12        3.05        0.00     20.49 o 
   1  -6  12       40.99       65.64     16.32 o 
   2  -6  12       12.78       11.96     13.36 o 
   3  -6  12       13.09       16.13     13.71 o 
  -4  -5  12        8.59        6.47     19.95 o 
  -3  -5  12        3.84        0.00     15.02 o 
  -2  -5  12        0.12        0.00     14.50 o 
  -1  -5  12        1.97        0.00     13.56 o 
   0  -5  12        7.00        7.26     14.20 o 
   1  -5  12       10.55       21.83     14.11 o 
   2  -5  12       11.35       15.18     14.11 o 
   3  -5  12        3.66        4.65     12.81 o 
   4  -5  12        1.31        0.00     13.50 o 
  -5  -4  12        9.62        0.00     20.49 o 
  -4  -4  12        1.50        4.45     16.04 o 
  -3  -4  12        2.80       17.51     16.44 o 
  -2  -4  12        8.38        7.55     14.74 o 
  -1  -4  12        7.50       11.21     15.54 o 
   0  -4  12       54.00       57.20     16.96 o 
   1  -4  12        1.98       10.32     11.57 o 
   2  -4  12       33.49       18.30     13.72 o 
   3  -4  12        7.73       13.59     13.75 o 
   4  -4  12       27.25       28.55     15.35 o 
  -5  -3  12        0.88        0.00     21.56 o 
  -4  -3  12       22.70       17.49     16.95 o 
  -3  -3  12        3.52        0.00     14.50 o 
  -2  -3  12        1.11        0.00     14.26 o 
  -1  -3  12        4.31       20.80     15.50 o 
   0  -3  12       24.09       43.98     15.92 o 
   1  -3  12       22.28       20.15     10.99 o 
   2  -3  12        0.09       12.84     14.25 o 
   3  -3  12        4.22        5.23     13.22 o 
   4  -3  12        0.93        0.00     13.86 o 
  -5  -2  12        1.13        0.00     16.50 o 
  -4  -2  12        0.46        0.00     16.03 o 
  -3  -2  12        3.28        0.00     25.34 o 
  -2  -2  12        0.03        0.00     16.00 o 
  -1  -2  12        5.56        4.88     14.50 o 
   0  -2  12       47.27       48.99     17.23 o 
   1  -2  12       41.91       35.48     12.02 o 
   2  -2  12        4.59        0.95     10.06 o 
   3  -2  12        5.61        0.00     13.34 o 
  -5  -1  12       20.49       26.51     16.66 o 
  -4  -1  12        2.21        9.26     15.86 o 
  -3  -1  12       12.87       13.75     16.77 o 
  -2  -1  12       40.01       44.40     17.25 o 
  -1  -1  12        0.42        1.50     14.43 o 
   0  -1  12        4.59        3.48     14.35 o 
   1  -1  12       20.65       26.58     11.53 o 
   2  -1  12        3.82        4.06     10.85 o 
   3  -1  12       26.13       38.37     12.29 o 
  -5   0  12       10.21       14.02     25.61 o 
  -4   0  12      108.17      109.99     26.42 o 
  -3   0  12       31.85       33.21     17.36 o 
  -2   0  12        3.40       12.13     16.31 o 
  -1   0  12        1.01        0.00     14.35 o 
   0   0  12       73.58       76.44     18.41 o 
   1   0  12        1.91        0.00     10.37 o 
   2   0  12       50.20       56.86     12.89 o 
  -5   1  12        0.25       18.58     18.33 o 
  -4   1  12        4.57       17.12     16.25 o 
  -3   1  12       19.99       52.71     32.35 o 
  -2   1  12       54.33       35.99     17.72 o 
  -1   1  12       33.20       18.68     15.67 o 
   0   1  12       27.83       30.84     16.04 o 
   1   1  12        0.00       21.67     11.89 o 
   2   1  12        1.10        0.75     11.32 o 
  -4   2  12        0.01        0.00     16.00 o 
  -3   2  12        0.68        0.00     15.41 o 
  -2   2  12        1.62        0.18     16.84 o 
  -1   2  12        7.03        1.91     15.89 o 
   0   2  12       95.39       74.43     18.11 o 
  -2   3  12        0.40        0.00     17.09 o 
  -2  -5  13        0.06        0.00     15.93 o 
  -1  -5  13        4.29        0.00     14.26 o 
   0  -5  13        0.12       11.86     23.18 o 
   1  -5  13        0.50       12.94     26.95 o 
  -2  -4  13        1.74        9.83     16.98 o 
  -1  -4  13        6.05        9.37     15.41 o 
   0  -4  13       43.92       61.02     17.90 o 
   1  -4  13        0.02        1.62     22.10 o 
  -3  -3  13        6.86       16.30     17.19 o 
  -2  -3  13       28.45       43.26     17.65 o 
  -1  -3  13       14.70       19.23     15.79 o 
   0  -3  13        1.83        0.00     19.18 o 
   1  -3  13        8.35       15.13     15.61 o 
  -3  -2  13        0.01        8.72     16.17 o 
  -2  -2  13        5.30        0.34     15.61 o 
  -1  -2  13        6.75       12.61     15.02 o 
   0  -2  13       13.55       19.51     14.85 o 
   1  -2  13       22.47       30.16     16.76 o 
  -3  -1  13       28.16       40.92     18.64 o 
  -2  -1  13        4.34        0.00     15.35 o 
  -1  -1  13       22.43       25.27     15.93 o 
   0  -1  13        1.48        6.74     16.54 o 
  -2   0  13        9.27       18.81     15.92 o 
  -1   0  13       74.05       65.98     19.65 o 
                                                 
